# Supplementary material for: Aging-related peroxisomal dysregulation disrupts intestinal stem cell differentiation through alterations of very long-chain fatty acid oxidation
Source: PLoS Biol. 2025 Dec 19;23(12):e3003552. doi: 10.1371/journal.pbio.3003552 (PMC12716710; doi:10.1371/journal.pbio.3003552)
Supplement: S1 Table — (XLSX) [file pbio.3003552.s006.xlsx]

## Sheet: Sheet1
Table S1. Full Drosophila genotypes as they appear in each figure panel
Figure. 1
C	w-; esg-GFP/CyO; +/+
Figure. 2
D	w-; esg-GFP/+; Pex10-mCherry/+
Figure. 3
K	Pex5-HA-RFP/+; esg-GFP/+; +/+
M	w-; esg-GaL4, UAS-GFP-SKL/+; +/+
Figure. 4
A	w-; esg-GaL4, UAS-GFP-SKL/UAS-lacZ; tub-GaL80ts/+
	w-; esg-GaL4, UAS-GFP-SKL/Pex5 RNAi; tub-GaL80ts/+
B	w-; esg-GaL4, tub-GaL80ts/UAS-lacZ; CAT-GFP/+
	w-; esg-GaL4, tub-GaL80ts/Pex5 RNAi; CAT-GFP/+
E	w-; esg-GaL4, UAS-GFP, tub-GaL80ts/UAS-lacZ; ACOX1-Flag/+
	w-; esg-GaL4, UAS-GFP, tub-GaL80ts/Pex5 RNAi; ACOX1-Flag/+
F	w-; esg-GaL4, UAS-GFP, tub-GaL80ts/UAS-lacZ;
	w-; esg-GaL4, UAS-GFP, tub-GaL80ts/Pex5 RNAi;
Figure. 5
A	w-; esg-GaL4, UAS-GFP, tub-GaL80ts/UAS-lacZ; +/+
	w-; esg-GaL4, UAS-GFP, tub-GaL80ts/+; UAS-Pex5-HA/+
C	w-; esg-GaL4, UAS-GFP-SKL/UAS-lacZ; tub-GaL80ts/+
	w-; esg-GaL4, UAS-GFP-SKL/+; UAS-Pex5-HA/tub-GaL80ts
Figure. 7
A, C	w-; esg-GFP/CyO; +/+
E	w-; esg-GaL4, UAS-GFP, tub-GaL80ts/UAS-lacZ; +/+
	w-; esg-GaL4, UAS-GFP, tub-GaL80ts/Acox1 RNAi; +/+
G	w-; esg-GaL4, UAS-GFP, tub-GaL80ts/UAS-lacZ; +/+
	w-; esg-GaL4, UAS-GFP, tub-GaL80ts/+; Elovl RNAi/+
J	w-; esg-GFP/SOX21A-HA; +/+
K	w-; esg-GaL4, UAS-GFP, tub-GaL80ts/Acox1 RNAi; UAS-lacZ/+
	w-; esg-GaL4, UAS-GFP, tub-GaL80ts/Acox1 RNAi; UAS-Sox21a/+
	UAS-Rab7-CA/+; esg-GaL4, UAS-GFP, tub-GaL80ts/Acox1 RNAi; +/+
M	w-; esg-GaL4, UAS-GFP, tub-GaL80ts/Pex5 RNAi; UAS-lacZ/+
	w-; esg-GaL4, UAS-GFP, tub-GaL80ts/Pex5 RNAi; UAS-Sox21a/+
	UAS-Rab7-CA/+; esg-GaL4, UAS-GFP, tub-GaL80ts/Pex5 RNAi; +/+
Figure. S1
A, B, C, D	w-; esg-GFP/+; +/+
Figure. S2
B	w-; + /+; UAS-Luciferase/Pex5-GaL4
Figure. S4
B	w-; esg-GaL4, UAS-GFP, tub-GaL80ts/UAS-lacZ; SOX21A-HA/+
	w-; esg-GaL4, UAS-GFP, tub-GaL80ts/Pex5 RNAi; SOX21A-HA/+
C	w-; esg-GaL4, tub-GaL80ts/UAS-lacZ; 10XStat-GFP/+
	w-; esg-GaL4, tub-GaL80ts/Pex5 RNAi; 10XStat-GFP/+
D	w-; esg-GaL4, tub-GaL80ts/UAS-lacZ; Rab7-GFP/+
	w-; esg-GaL4, tub-GaL80ts/Pex5 RNAi; Rab7-GFP/+
