# Supplementary material for: Aging-related peroxisomal dysregulation disrupts intestinal stem cell differentiation through alterations of very long-chain fatty acid oxidation
Source: PLoS Biol. 2025 Dec 19;23(12):e3003552. doi: 10.1371/journal.pbio.3003552 (PMC12716710; doi:10.1371/journal.pbio.3003552)
Supplement: S2 Table — (XLSX) [file pbio.3003552.s007.xlsx]

## Sheet: For Contrusts and qPCR
Table S2. Primers for Real time-qPCR and Constructs
Primers used for qPCR in Drosophila
Name	Sequence 5´-3´
dpex5 qF	CTACTTGGAAGCCGTTCGAC
dpex5 qR	GGTTCCATGTCTTCGCATTT
dpex7 qF	GATCTGATCTACGGGGCCAA
dpex7 qR	GTGACCAGGACATTGCGATC
dpex2 qF	CCATTTCATCCTGACCGTCT
dpex2 qR	CAACACCAGTCCGAGGATTT
dpex13 qF	ATGGCAATGTTAGGGCTCTG
dpex13 qR	AATCCACCCAGTCCACCATA
Primers used for qPCR in human
Name	Sequence 5´-3´
pex2 qF	TGAAAGCGTGCTTATGGGTTT
pex2 qR	CATCGTTCTTCTAACCACCTGC
pex5 qF	AAGCCTTTGGGAGTAGCTTCT
pex5 qR	GGACACAAGGGGTGCATTC
pex7 qF	TTGATGTGACTTGGAGTGAGAAC
pex7 qR	CCCACAATTTGACAGTTTGATCC
pex10 qF	TCTGCTGGGAGTGCATCAC
pex10 qR	CGAAGGTAGATGAGCTTCTGGG
pex12 qF	TGGAGCACAAACCAGCTAAGGC
pex12 qR	GCCAGTAGACAGGGATAAGGCA
Primers used for qPCR in mouse
Name	Sequence 5´-3´
mLyz qF	GTCACACTTCCTCGCTTTCC
mLyz qR	TGGCTTTGCTGACTGACAAG
mDefcr5 qF	CCTTCCAGGTCCAGGCTGAT
mDefcr5 qR	TGAGAAGTGGTCATCAGGCAC
mNeurog qF	TCCTGCCTCCGCAGTGTGTCC
mNeurog qR	GTCAGAGAGTGGTGATGCCACA
mSis qF	AATGCTGAGCGACCACTCCATC
mSis qR	TCGGGTCATGTTCAAGTCCAGC
mAlpi qF	CCAGCAGTAACTCACCTCATGG
mAlpi qR	GAAGCCTTGTGGATTCCTGCTG
mpex2 qF	GCAGAGTGCAAACAGAGTGC
mpex2 qR	CCTCCATAGGAAAAGCCACA
mpex3 qF	GAGAGGCCTTAATGCAGCAG
mpex3 qR	AACGGTAGTGCCATTTTTGC
mpex5 qF	CCCCTCAGACCTTCAAGATG
mpex5 qR	GGGACCAGTCGGTCTCATTA
mpex7 qF	TGACTGGAATGACGGCTTGT
mpex7 qR	TGGCTTTGGCAGTGTCCC
mpex10 qF	CTTGCATCTGGTGCTGTCCATG
mpex10 qR	GTTCTGCACACGGCTCTGTCTT
mpex11a qF	TCAAGAGGCTGGAGACCAGTGT
mpex11a qR	GGCTAATGTCAGGCATAAGCGG
mpex11b qF	GTCATCTGAGCCTCGGACGAAA
mpex11b qR	TCGGTTGAGGTGACTGACAGTG
mpex13 qF	TAGTGCTGAGGACCAGGCAACT
mpex13 qR	CATCCTCACCACTTGCCCAGTT
Primers used for transgenic fly
Name	Sequence 5´-3´
Target 1-ACOX1-sgRNA (ACOX1-Flag transgenic line)	GTACTTGAAGCCATTCATGA
Target 2-ACOX1-sgRNA (ACOX1-Flag transgenic line)	TAGAGGTGAGCCTTCATGAA
Target 1-PEX5-sgRNA (PEX5-HA transgenic line)	GCGGGGCGGTTAATCCTTAA
Target 2-PEX5-sgRNA (PEX5-HA transgenic line)	CAGCTTCTTTATCACTGCTT
Primers for validation (PEX5-Gal4 transgenic line)	F: AGCTCTAAACTCACCAGGCCT
	R: CAATGTTAGAGGCATATCAGTC
UAS-Pex5-HA transgenic line	F: ATGGTGCAGTCGGGGATTTG
	R: TTAATCCTTAAAGGCCTCATTAAG
