# Supplementary material for: Aging-related peroxisomal dysregulation disrupts intestinal stem cell differentiation through alterations of very long-chain fatty acid oxidation
Source: PLoS Biol. 2025 Dec 19;23(12):e3003552. doi: 10.1371/journal.pbio.3003552 (PMC12716710; doi:10.1371/journal.pbio.3003552)
Supplement: S1 Data — (XLSX) [file pbio.3003552.s009.xlsx]

## Sheet: Fig1 data
Fig.1D				Fig.1E				Fig.1F						Fig.1G					Fig.1H				Fig.1I						Fig.1L								Fig.1M
Ration of Pre-EC cells to total cells per ROI				Ration of esg + cells to total cells per ROI				The deposits in indicated treatment						Quantification of the ration of “Homeostasis”					Quantification of the percentage of “Smurf” flies				Survival of female W 1118 Drosophila with and without supplementation of Aspirin						Percentage of organoid-forming				The number of buddings per organoid				Genes	Relative expression							Genes	Relative expression
Young	Old	Old+Aspirin		Young	Old	Old+Aspirin		Young	Old	Old+Aspirin				Young	Old	Old+Aspirin			Young	Old	Old+Aspirin		Days	Control	500 µm	50 µm	5 µm		Young	Old	Old+Aspirin		Young	Old	Old+Aspirin			Mock			Aspirin					Mock			Aspirin
0.049793	0.128205	0.052174		0.219917	0.230769	0.243478		13	8	15				88.3	60.2	86.3			15	24	16		1	1					90.2	80	91.9		5	4	3		Lyz	1.04247	0.965936	0.993092	1.31342	1.74513	1.63959		sis	0.93088	1.11471	0.963707	1.02816
0.029412	0.143836	0.04		0.172269	0.267123	0.293333		8	12	21				93.6	65.9	81.6			9	22	17		1	1					94.5	86.1	92.1		4	1	4		Defcr5	1.28343	1.02811	0.757858	2.41162	1.87905	1.55833		Alpi	0.97041	0.983957	1.04729	5.09824
0.037037	0.083969	0.03271		0.139918	0.248092	0.172897		14	10	13				82.1	69.2	83.4			12	31	14		1	1					93.6	77.9	93.6		9	7	7		NEUROG	1.13027	1.01866	0.868541	2.63902	5.85634	4.31691
0.077348	0.077236	0.105		0.143646	0.195122	0.225		9	1	21													1	1									6	2	5
0.013889	0.054852	0.063063		0.166667	0.147679	0.288288		9	12	9													1	1									3	3	7
0.022222	0.114583	0.063492		0.151111	0.276042	0.174603		10	5	11													1	1									6	3	3
0.048649	0.125	0.04955		0.178378	0.3375	0.301802		17	14	10													1	1									8	5	4
0.056122	0.122137	0.036496		0.117347	0.225191	0.135036		27	7	13													2	1									6	2	7
0.07173	0.078512	0.082781		0.240506	0.210744	0.152318		20	11	22													2	1									9	1	6
0.066351	0.038674	0.081761		0.170616	0.176796	0.144654		12	9	17													3	1									2	5	2
0.047872	0.065282	0.091667		0.170213	0.20178	0.166667		13	1	15													3	1									3	4	3
0.125	0.129555	0.082677		0.142045	0.299595	0.137795		15	10	8													3	1									9	3	6
0.068783	0.125581	0.074324		0.174603	0.265116	0.175676		21	5	11													3	1									6	4	1
0.068085	0.126638	0.094488		0.131915	0.344978	0.181102		11	3	16													10	1									3	1	8
0.035032	0.136213	0.061674		0.130573	0.348837	0.211454		14	12	12													11	1									7	3	7
0.037175	0.073482	0.047794		0.085502	0.255591	0.205882		21	7	14													12	1									6	4	8
0.066667	0.037037	0.11		0.194444	0.244444	0.195		24	17	15													15	1									10	6	4
0.05364	0.117057	0.040609		0.168582	0.287625	0.22335		11	15	8													19	1									5	3	3
	0.136546	0.097015			0.261044	0.261194		16	2	21													21	1									1	0	5
	0.08589	0.085714			0.260736	0.251429		18	8	18													21	1									8	0	5
	0.12253	0.109091			0.3083	0.187879		19	7	10													24	1									7	2	6
	0.096491	0.100592			0.245614	0.195266																	24	1									5	8	4
		0.05914				0.198925																	25	1									3	3	2
																							26	1									1	4	5
																							28	1									5	2	2
																							29	1									4	5	5
																							37	1									7	6	7
																							38	1									8	1	1
																							39	1									5	2	2
																							41	1									4	1	9
																							42	1
																							42	1
																							44	1
																							44	1
																							45	1
																							45	1
																							45	1
																							47	1
																							47	1
																							47	1
																							48	1
																							48	1
																							48	1
																							48	1
																							49	1
																							1		1
																							1		1
																							1		1
																							1		1
																							1		1
																							2		1
																							2		1
																							4		1
																							4		1
																							5		1
																							6		1
																							6		1
																							6		1
																							7		1
																							8		1
																							9		1
																							9		1
																							18		1
																							19		1
																							19		1
																							20		1
																							22		1
																							27		1
																							29		1
																							29		1
																							29		1
																							32		1
																							36		1
																							38		1
																							44		1
																							44		1
																							44		1
																							44		1
																							44		1
																							46		1
																							47		1
																							47		1
																							47		1
																							47		1
																							48		1
																							48		1
																							49		1
																							49		1
																							2			1
																							2			1
																							3			1
																							3			1
																							4			1
																							4			1
																							5			1
																							5			1
																							6			1
																							8			1
																							22			1
																							22			1
																							25			1
																							25			1
																							28			1
																							28			1
																							29			1
																							33			1
																							38			1
																							38			1
																							39			1
																							39			1
																							39			1
																							39			1
																							40			1
																							40			1
																							40			1
																							41			1
																							41			1
																							46			1
																							46			1
																							46			1
																							49			1
																							49			1
																							49			1
																							51			1
																							51			1
																							52			1
																							54			1
																							54			1
																							4				1
																							5				1
																							5				1
																							5				1
																							7				1
																							15				1
																							18				1
																							20				1
																							23				1
																							27				1
																							29				1
																							40				1
																							44				1
																							50				1
																							50				1
																							51				1
																							51				1
																							51				1
																							51				1
																							52				1
																							52				1
																							53				1
																							54				1
																							54				1
																							54				1
																							54				1
																							57				1
																							57				1
																							57				1
																							57				1
																							57				1
																							58				1
																							59				1
																							59				1
																							59				1
																							59				1
																							60				1
																							60				1
																							60				1
																							61				1
																							62				1
																							62				1
[truncated: 8 more columns]

## Sheet: Fig1 data statistical approach
Fig.1D				Fig.1E				Fig.1F				Fig.1G				Fig.1H				Fig.1I				Fig.1L				Fig.1M			Fig.1O
p-values by Kruskal-Wallis test				p-values by one-way ANOVA				p-values by one-way ANOVA				p-values by one-way ANOVA				p-values by one-way ANOVA				p-values by log-rank test				p-values by one-way ANOVA				p-values by unpaired t test			p-values by one-way ANOVA
Old vs Young， p<0.0001				Old vs Young， p<0.0001				Old vs Young， p<0.0001				Old vs Young， p=0.0018				Old vs Young， p=0.0059				Control vs 50 µm，P=0.0604				Old vs Young， p=0.0063				Aspirin vs Mock， Lyz, p=0.00128			Old vs Young， p=0.0019
Old+Aspirin vs Old，P=0.0024				Old+Aspirin vs Old，P=0.0017				Old+Aspirin vs Old，P=0.0005				Old+Aspirin vs Old，P=0.052				Old+Aspirin vs Old，P=0.0247				Control vs 500 µm，P=0.9771				Old+Aspirin vs Old，P=0.0069				Aspirin vs Mock，Defcr5, p=0.0336			Old+Aspirin vs Old，P=0.0004
																				Control vs 5 µm，P<0.0001								Aspirin vs Mock，Neurog, p=0.00248
																								p-values by one-way ANOVA				Aspirin vs Mock， sis, p=0.6923			Old vs Young，P<0.0001
																								Old vs Young， P=0.0003				Aspirin vs Mock， Alpi, p=0.0009			Old+Aspirin vs Old，P=0.002
																								Old+Aspirin vs Old，P=0.0242
