# Supplementary material for: Aging-related peroxisomal dysregulation disrupts intestinal stem cell differentiation through alterations of very long-chain fatty acid oxidation
Source: PLoS Biol. 2025 Dec 19;23(12):e3003552. doi: 10.1371/journal.pbio.3003552 (PMC12716710; doi:10.1371/journal.pbio.3003552)
Supplement: S2 Data — (XLSX) [file pbio.3003552.s010.xlsx]

## Sheet: Fig2 data
Fig 2A								Fig 2B												Fig 2C
Gene	Old_1	Old_2	Old_3	Old+Aspirin_1	Old+Aspirin_2	Old+Aspirin_3			ID	Description	setSize	enrichmentScore	NES	pvalue	p.adjust	leading_edge	core_enrichment				ID	Description	GeneRatio	BgRatio	pvalue	p.adjust	qvalue	geneID	Count			Fig.2E			Fig.2F			Fig.2G			Fig.2I			Fig.2J			Fig.2L
TyrR	929	747	898	754	1939	1221		KEGG_PEROXISOME	KEGG_PEROXISOME	KEGG_PEROXISOME	37	0.54049263165727	1.73559653483468	3.300688982194579e-03	0.003130635844803195	tags=62%, list=20%, signal=50%	CG3961/Acsl/Pex1/ry/CG12355/Hacl/Mfe2/Idh/Cat/Pex5/Pex6/Pex16/Pex3/PMP34/Pex14/CG17597/Pex12/plh/CROT/Hmgcl/CG5065/Jafrac1/CG8032			dme00511	dme00511	Other glycan degradation	8/384	22/3586	0.00132584	0.0686424	0.058041	Dmel_CG1318/Dmel_CG3132/Dmel_CG5322/Dmel_CG6206/Dmel_CG9092/Dmel_CG9463/Dmel_CG9465/Dmel_CG9466	8			Pex10-mCherry puncta per esg+ cell			The Catalase activity with sorted esg-GFP cells			The relative of PMP70 in human colon			Immunofluorescence of PMP70 in human colon			The number of peroxisome in ISCs			Immunofluorescence of ACOX1 in human colon
CG11598	14	24	8	4	2	13														dme01230	dme01230	Biosynthesis of amino acids	16/384	68/3586	0.00168793	0.0686424	0.058041	Dmel_CG1315/Dmel_CG1516/Dmel_CG1673/Dmel_CG1743/Dmel_CG2674/Dmel_CG2718/Dmel_CG3861/Dmel_CG6342/Dmel_CG6439/Dmel_CG6738/Dmel_CG7069/Dmel_CG7399/Dmel_CG7470/Dmel_CG9244/Dmel_CG9510/Dmel_CG9674	16			Young	Old		Young	Old		Young	Old		Young	Old		Young	Old		Young	Old
CG1647	158	180	244	152	186	220														dme02010	dme02010	ABC transporters	10/384	38/3586	0.00529781	0.114581	0.0968847	Dmel_CG10226/Dmel_CG12703/Dmel_CG1494/Dmel_CG1718/Dmel_CG2316/Dmel_CG32091/Dmel_CG3879/Dmel_CG4562/Dmel_CG5853/Dmel_CG8523	10			23	29		18.4	8.5		1.01883	1.26533		31.86	156.82		1	4		84.34	50.66
Drice	3044	2942	3484	6078	1862	4743														dme00061	dme00061	Fatty acid biosynthesis	5/384	13/3586	0.00851833	0.114581	0.0968847	Dmel_CG11198/Dmel_CG18155/Dmel_CG3961/Dmel_CG4501/Dmel_CG8732	5			13	31		13.5	7.4		1.06846	1.18389		38.97	64.14		0	1		34.66	44.01
CG4783	3694	3421	3276	9159	4185	5572														dme01212	dme01212	Fatty acid metabolism	12/384	54/3586	0.0100602	0.114581	0.0968847	Dmel_CG10932/Dmel_CG11198/Dmel_CG12891/Dmel_CG18155/Dmel_CG3902/Dmel_CG3961/Dmel_CG4501/Dmel_CG5009/Dmel_CG5887/Dmel_CG5925/Dmel_CG8732/Dmel_CG9527	12			29	37		17.9	7.2		1.0349	1.12121		55.2	21.68		1	1		53.23	22.3
CG11837	388	458	349	494	252	360														dme00604	dme00604	Glycosphingolipid biosynthesis	3/384	5/3586	0.0103311	0.114581	0.0968847	Dmel_CG1318/Dmel_CG3132/Dmel_CG9092	3			14	30								56.7	17.16		1	3		11.31	17.34
LpR2	2575	3153	3907	2580	3084	3321														dme04146	dme04146	Peroxisome	17/384	91/3586	0.0146766	0.13628	0.115232	Dmel_CG10195/Dmel_CG11208/Dmel_CG11236/Dmel_CG11919/Dmel_CG12703/Dmel_CG14815/Dmel_CG1662/Dmel_CG2316/Dmel_CG3961/Dmel_CG4020/Dmel_CG4625/Dmel_CG5009/Dmel_CG6045/Dmel_CG6760/Dmel_CG7642/Dmel_CG8732/Dmel_CG9527	17			17	11								50.22	28.11		0	3		17.08	34.17
meigo	2679	1928	2313	4849	3168	3612														dme00564	dme00564	Glycerophospholipid metabolism	13/384	64/3586	0.0160439	0.13628	0.115232	Dmel_CG12110/Dmel_CG12345/Dmel_CG17907/Dmel_CG2201/Dmel_CG31140/Dmel_CG34361/Dmel_CG3525/Dmel_CG42667/Dmel_CG4625/Dmel_CG7149/Dmel_CG7962/Dmel_CG8745/Dmel_CG9526	13			16	18								21.59	100.37		0	2		34.04	22.32
CG8066	4994	5384	5391	5235	1069	2670														dme00280	dme00280	Valine, leucine and isoleucine degradation	8/384	32/3586	0.0167557	0.13628	0.115232	Dmel_CG10932/Dmel_CG15093/Dmel_CG1673/Dmel_CG18155/Dmel_CG2118/Dmel_CG3267/Dmel_CG3902/Dmel_CG5044	8			26	27								54.15	77.61		0	2		56.07	26.52
slmb	1081	1429	1465	2484	1754	2358														dme00071	dme00071	Fatty acid degradation	8/384	33/3586	0.0201178	0.144375	0.122077	Dmel_CG10932/Dmel_CG12891/Dmel_CG3902/Dmel_CG3961/Dmel_CG4501/Dmel_CG5009/Dmel_CG8732/Dmel_CG9527	8			19	31								30.68	129.57		1	0		27.15	35.26
CG7131	158	79	122	116	107	97														dme00630	dme00630	Glyoxylate and dicarboxylate metabolism	8/384	33/3586	0.0201178	0.144375	0.122077	Dmel_CG10932/Dmel_CG1743/Dmel_CG2718/Dmel_CG3861/Dmel_CG5567/Dmel_CG6342/Dmel_CG9244/Dmel_CG9886	8			19	35								60.4	111.72		0	1		46.23	42.75
CG6126	346	228	350	892	578	544														dme04320	dme04320	Dorso-ventral axis formation	7/384	28/3586	0.0247002	0.167413	0.141557	Dmel_CG1004/Dmel_CG10868/Dmel_CG11491/Dmel_CG12559/Dmel_CG16901/Dmel_CG3166/Dmel_CG3936	7			17	29								18.17	76.65		1	1		47.83	10.6
CG7694	661	599	561	513	292	290														dme00053	dme00053	Ascorbate and aldarate metabolism	8/384	35/3586	0.0282298	0.181265	0.15327	Dmel_CG11012/Dmel_CG11289/Dmel_CG15902/Dmel_CG17200/Dmel_CG17932/Dmel_CG4772/Dmel_CG6633/Dmel_CG9481	8			12	14								42.04	96.43		1	3		31.42	15.17
jdp	58	44	43	94	12	56														dme04213	dme04213	Longevity regulating pathway	11/384	56/3586	0.0323408	0.197279	0.16681	Dmel_CG10002/Dmel_CG10539/Dmel_CG14167/Dmel_CG18402/Dmel_CG18743/Dmel_CG31366/Dmel_CG4320/Dmel_CG4379/Dmel_CG5712/Dmel_CG8057/Dmel_CG8937	11			10	23								37.57	77.06		2	4		64.31	14.48
Skp2	307	502	501	782	304	598														dme04330	dme04330	Notch signaling pathway	6/384	25/3586	0.0440416	0.228702	0.19338	Dmel_CG15319/Dmel_CG18497/Dmel_CG3619/Dmel_CG3936/Dmel_CG6843/Dmel_CG8118	6			11	16								40.68	91.94		1	1		65.52	20.34
betaTub97EF	12364	10782	12338	18082	13317	16591																										9	15								54.18	86.32		2	1		81.49	55.28
Dl	523	773	990	324	117	517																										14	21								28.14	62.22		0	2		49	41.77
CG18404	62468	34468	37170	43026	81467	34887																										27	31								32.87	68.67		1	1		49.69	42.85
CG31463	2452	1279	1342	1330	6786	8820																										22	26								30.55	66.69		1	2		27.69	19.83
CG31077	11	48	40	3200	10	22																										10	17								44.54	63.69		3	3		19.6	35.29
SpdS	130	31	41	52	8	20																										28	30								52.68	73.39					30.44	17.55
TkR99D	72	46	80	358	104	58																										28	28								49.97	101.82					25.01	70.89
pxb	157	80	121	62	39	48																										14	22								33.34	91.63					40.59	11.61
sp3	656	754	842	1454	472	912																										20	21								33.61	91.89					39.07	35.45
ppan	345	306	367	594	407	482																										15	19								43	74.04					73.72	11.26
peg	114	77	102	218	50	36																										29	25								66.37						32.18
Irc	765	683	669	1367	66	749																										33	22								12.69						31.45
Atg13	356	525	587	1326	1196	1340																										19	24								11.38
Ugt303B2	59	50	61	140	485	433																										9	28								69.43
Scp2	1560	12	18	24	15	50																										7	26								77.34
Polr1H	136	129	125	219	121	131																										15	31								80.51
CG10098	296	331	393	964	361	560
Tim17b	3014	3425	3250	3310	3136	3838
alpha-Est1	1688	690	898	1918	9236	4795
ClC-a	499	543	694	1390	2396	1937
CG43117	70	51	74	73	20	45
p24-2	287	99	121	26	10	19
CG31265	3562	2692	2928	4773	4807	10165
SKIP	24	28	61	20	41	21
CG18528	379	438	413	540	132	392
CycG	40237	47207	44508	24466	34802	37114
CG42675	296	108	191	399	6	37
PolQ	87	69	133	225	153	136
CCT1	11426	8339	9391	14391	6439	10294
prt	73	45	40	100	66	114
CG5466	14	32	22	60	16	12
alpha-Est10	478	323	467	865	555	751
CG13855	2	7	3	0	6	2
CG12877	1062	946	1080	1112	710	1038
CG7006	514	482	534	838	436	640
E(spl)m3-HLH	202	283	264	534	278	656
Dtd	204	224	184	214	153	125
Cyp9f2	26670	19743	22585	33321	31881	41078
ncd	264	284	358	481	108	275
CG9801	350	318	359	640	136	280
CG6937	621	700	819	1231	706	1153
mRpL19	880	785	890	1298	709	1087
CG14609	25	29	28	2	2	0
Usp1	1388	1590	2060	3568	4333	4382
CG5641	1374	922	1165	1822	544	1098
alpha-Man-Ic	1719	611	763	269	10	138
AOX3	4889	4156	5110	11994	13449	10835
pll	1023	750	933	1479	379	964
Vps2	4568	4631	5426	9710	2459	7186
CG9399	1851	1848	1825	2951	3072	2565
vib	5468	6039	6107	4821	6134	8514
abs	262	214	374	510	326	501
msps	1086	1291	1412	2117	1577	2195
Med	1645	1534	1778	2814	1364	2397
Esyt2	3163	1967	2075	3170	338	1148
CG4393	731	1041	1033	810	194	793
Jon99Ciii	234916	100166	106445	224730	1218771	1033583
Jon99Cii	234916	100166	106445	224730	1218771	1033583
CG10184	1315	1007	1184	1375	1112	1907
GstD8	750	670	678	580	265	758
CG31223	175	283	258	378	244	274
mld	197	218	298	453	113	205
Octbeta3R	27	4	33	2	8	9
Nuak	3317	3282	3418	2943	1259	2509
CG9590	883	1006	1120	1824	1318	1716
Unc-115a	4959	5356	5105	6100	4077	6611
CG1124	16	6	18	4320	0	84
MED31	843	850	775	1045	484	700
pHCl-2	3415	2396	2707	3035	4533	3542
Aduk	432	502	427	1096	1004	1091
Bili	6	16	6	2	3	14
Exo84	1167	1093	1424	2416	1181	2519
Atg17	1406	1959	2550	1564	1998	2396
Rel	16701	14132	15510	18724	11905	15281
CG7800	188	194	140	194	116	100
CG8064	394	375	474	886	635	636
tmod	1411	1617	1987	1502	963	1963
MtnA	22974	24832	22430	27884	8644	3792
htl	189	270	338	668	377	428
Clbn	712	1042	1113	1016	1372	1682
Npc2d	4476	2521	2344	2423	16213	13239
CG5071	48	38	44	4	0	10
aus	5367	4604	5047	5607	1462	5091
CG10041	74	76	102	22	19	35
CG10898	382	344	390	792	467	664
Or85f	20	13	23	11	6	19
Takl2	1496	1068	1234	1017	1080	1161
Dop1R2	30	17	35	48	10	12
CG18622	1152	725	901	1535	1673	2774
Cad86C	135	64	73	341	10	68
kat-60L1	22	0	17	10	4	3
CG2846	2056	1916	1790	4086	2065	2444
CG31051	39	32	22	14	8	18
tefu	190	182	188	278	180	244
CG8500	11	22	39	27	18	8
kuk	435	516	443	528	82	526
wfs1	1419	1208	1612	1626	450	800
Sas-6	17	32	18	65	7	42
Karybeta3	6900	7935	8447	23370	18651	16324
CG4210	1273	1162	1245	873	853	918
CG31076	530	436	375	370	416	410
E(spl)mgamma-HLH	8	1	16	18	6	4
EMC2A	372	342	386	713	383	439
f-cup	666	584	807	1704	1575	1221
mRpS21	185	129	149	345	218	259
CG1142	458	611	597	412	275	552
Cad87A	92	125	141	114	26	64
CG18745	5654	4769	5646	7636	6753	8117
CG12951	438	139	143	18	59	167
Brf	508	437	504	969	406	842
Cenp-C	56	44	74	50	24	78
eIF3d1	11913	9464	10606	15411	10574	11703
CG10514	163	37	29	89	11	64
CG9356	810	768	929	1365	808	1146
Spec2	130	179	137	326	144	201
Irk2	1650	1317	1689	7743	972	4455
CG43446	14	44	54	68	70	30
Ccm3	1752	2262	2438	3119	2146	2801
CG5823	1571	2086	2191	2655	2322	3145
Pli	805	1119	1488	1345	881	1816
to	7	4	4	9223	0	8
fit	33	7	27	9	45	21
MED25	304	377	356	582	414	552
Mcm2	316	346	450	550	104	434
mRpL40	1304	1189	1318	1631	696	1267
TrpRS	1803	1698	1983	2733	1963	2364
CG31122	366	384	474	372	411	400
Adgf-C	192	155	167	1002	77	167
CG5404	1941	899	1214	358	55	662
CG10254	254	384	371	710	336	464
CG31106	190	2	6	168	6	16
Mpi	2518	2141	2402	4307	2224	3098
CG15522	16	12	16	4	25	87
Polr2B	2436	1936	2208	3640	2728	3289
CG31103	24	8	4	160	0	2
CG15546	965	660	602	591	0	12
CG31493	21	3	12	10	12	12
CG5862	3318	2334	2719	3950	2977	3027
CG4360	479	626	621	796	690	729
Npc2f	10329	5860	6261	6187	15806	4840
Efa6	814	898	913	1154	542	1145
Prp39	1979	1875	1856	3003	1900	2744
Tl	157	100	209	178	18	54
CG3301	493	471	466	2144	3625	1539
CG12885	42	50	74	39	4	12
bnk	66	74	52	51	12	42
CG3308	1620	1571	1751	3862	2077	3259
CG5039	28	36	50	132	57	82
CG11786	11	34	8	4	0	5
tok	176	174	190	110	56	61
CG8774	29694	16837	19166	32810	27528	37873
MED7	534	560	534	888	312	493
JMJD6	4355	3691	4352	7459	6037	3890
Polr1E	603	763	634	1100	1130	1421
CG4770	6	6	2	17	2	6
PolE1	174	166	188	280	94	196
Golgin84	434	475	522	1107	312	638
CG45078	839	827	1077	2097	1695	2403
CREG	4624	4004	4062	5355	3182	4258
CG14545	40	58	56	54	0	16
CG1208	838	774	900	2274	1863	2887
CG31156	213	172	192	487	336	425
spartin	248	267	301	839	252	725
Ser	12	2	4	118	0	40
Kyat	1649	1692	1685	2743	3483	2169
eIF3f1	11939	9289	11285	19101	10710	12427
Mettl3	228	268	208	423	212	480
dan	6	2	12	2	1	4
CG9804	2	8	3	4	1	0
bocks	2415	2538	2372	3983	1030	2802
CG10183	4	8	2	4	16	10
Nlp	6296	5959	5419	6461	3135	4898
mTerf5	500	405	475	1142	591	798
Rpn2	6962	6657	7541	10147	5211	9182
Nepl12	86	44	82	56	710	470
E(spl)mdelta-HLH	12	12	4	2	4	4
CG11672	617	888	964	5093	66	399
eIF4EHP	4942	5167	6129	1892	1714	3151
Cad96Ca	33	43	45	167	10	19
CG18748	6086	5489	5926	7170	4296	5956
glob1	1279	995	1142	1130	2254	1692
CG3744	565	796	759	1782	796	1128
TAF1B	217	202	274	397	263	197
CG5934	166	208	174	440	144	276
CG2246	2098	1969	2218	3249	2049	2552
RPA1	3356	3552	3916	4945	1452	3305
CG5639	411	290	307	2706	83	382
alpha-Est2	87	37	24	32	72	83
PH4alphaPV	224	297	270	761	1793	1348
nom	136	224	214	316	140	302
CG15529	87	127	76	293	40	168
GluRIID	8	18	20	89	24	4
Acsx1R	29	4	6	24	0	6
CG17202	1578	1523	1696	2345	915	1495
RabGGTa	3118	3154	3910	6233	2664	4970
CG15536	71	75	109	196	109	177
danr	10	4	6	8	18	12
CG6465	520	394	518	582	586	374
Dtwd2	22	37	47	121	67	58
Trc8	2479	2882	3327	6570	3671	6958
CG11899	1907	2028	2322	3418	1151	1014
Mat89Ba	280	302	288	531	394	553
dpr9	166	112	173	6	5	2
Ns1	703	651	752	1236	1445	1587
Dcr-1	699	784	805	1522	812	702
wda	260	217	314	480	259	374
5-HT2A	450	278	292	214	13	50
mRpS22	2189	1910	2346	3730	2669	2699
osy	220	28	20	1814	0	272
CG3223	722	805	792	1400	530	831
Pcmt	1790	1541	1819	2744	1110	1503
Nup58	524	514	612	947	343	582
CG42342	116	123	113	102	42	72
MAGE	290	263	230	361	104	242
CG15549	9	10	18	8	2	10
Sf3b5	150	264	246	365	180	293
bnl	3391	3676	3438	908	948	1429
HDAC11	61	101	125	289	231	308
Mdh2	23282	19527	20628	30326	29563	24530
Arpc3A	2471	2540	2876	3876	1706	2662
CG2321	35	19	25	65	36	44
vig2	9031	7615	7929	15517	10883	11740
Kcmf1	2869	3257	3138	6594	2861	5302
Polr2M	313	293	344	524	187	324
CG10185	8	9	26	14	6	12
Ufl1	1174	1054	1092	2194	1696	2169
Jon99Fi	287630	120940	125745	349375	303787	251938
Spps	322	404	352	444	266	450
Abd-B	100	120	104	66	38	45
Parp	684	683	910	528	630	571
CG8036	12628	10228	11404	19751	26400	27056
CG6425	28	36	28	68	20	30
SmD2	1435	1314	1511	2095	983	1244
lds	175	186	257	565	151	450
Rab11	12532	11920	11813	22051	13108	21293
CG31381	142	76	122	230	113	129
Ino80	394	384	504	762	329	474
Tpi	15746	10852	12927	20596	11806	16107
CG1234	562	582	540	730	780	804
CG31098	2720	2352	2677	4278	4252	5104
Pglym78	9777	8285	9573	12542	7145	10402
alphaTub84B	94629	94495	104486	150138	37005	82210
GstD10	2077	1240	1362	937	931	1568
mora	911	906	873	969	483	727
CG15545	339	172	127	30	4	2
CG9776	2489	2380	2430	3035	1956	3800
mRpL32	849	712	718	718	455	434
Kdm3	158	128	218	435	280	480
CG7069	259	389	299	48	96	192
Ugt303B3	3415	2880	3412	5652	4667	5018
Unc50	1144	954	1151	1914	652	1384
CanA1	68	26	40	52	66	11
CG1113	40	38	38	72	42	40
Hmgcr	952	948	1057	3891	2011	2027
CG1979	167	66	63	16	186	120
CG31100	370	90	122	1379	2	72
CG5938	1024	926	1019	2328	1089	1516
CG12948	160	177	222	531	129	349
CG11470	718	335	249	143	52	45
Myo95E	758	585	662	638	532	620
CG14662	5	3	4	4	12	11
CG10208	921	784	904	2314	873	1404
CG8925	612	558	683	1215	1234	2341
Desat2	67	23	42	81	283	188
kek6	14	10	22	36	21	11
P5cr	729	521	620	1184	1121	1078
TBC1d7	163	222	199	300	170	223
Cdk2	123	132	152	129	37	56
Trf4-2	29	12	42	30	0	20
CG1635	6	11	3	35	32	39
CG4287	1580	1264	1504	3576	1926	3189
CG11892	113	16	24	117	25	57
CG2931	542	477	567	1115	391	570
CG18599	17	2	1	2	4	16
alt	10265	10585	12165	5794	6573	9533
SNF4Agamma	7562	7474	8280	11035	9301	11898
wdb	5492	6482	7124	2951	2803	4168
Prosbeta3	6168	5577	6395	8635	3342	5013
Scgbeta	61	96	116	129	118	115
pros	454	619	651	275	270	416
Epg5	1244	1040	1354	2475	2048	2544
pug	1396	944	1095	1807	3161	2587
CG4820	107	134	141	217	100	119
trp	8	37	36	8	92	336
CtsF	14458	14582	16642	29614	14479	22906
agt	209	274	397	389	165	252
CG14253	35	10	50	21	19	37
eIF1A	6119	7273	7804	7322	7377	9981
Archease	902	1026	1107	1188	691	772
CG15186	401	424	551	1261	769	884
tHMG2	2	2	4	5	24	80
Cdc16	91	126	102	251	154	251
CG42828	12	15	15	2	4	4
Alp5	41065	21785	25612	38474	42903	34169
Ets97D	220	199	276	445	212	317
Moca-cyp	1423	1344	1679	2208	1052	1971
CG8312	1527	1604	1629	2079	1876	1897
cic	1940	2132	2600	1087	1925	2530
CG11670	14	14	40	11	0	10
CG16790	130	146	100	203	267	281
CG6454	1504	1380	1729	4990	3089	3287
Vha55	35838	34232	35425	60792	71983	78270
PyK	16628	14912	16848	35672	20156	31808
CG17121	1614	480	533	737	30	260
CG6695	2191	1657	1634	2654	1642	1962
CG18596	1102	1515	1512	1185	574	1125
CG7567	2556	1718	1664	1916	431	1218
tau	143	130	100	68	78	127
flfl	1015	1388	1682	1701	1891	2709
CG6325	150	221	220	550	257	419
CG5276	1165	820	942	1667	926	1152
l(3)mbt	894	807	1080	1834	793	1129
CG18549	501	497	561	1001	671	970
EloB	2075	2024	2135	3817	2377	3558
dj	17	22	10	0	30	2
CG4553	210	230	231	448	168	297
CG6006	818	737	861	740	539	899
CG17931	18	21	47	137	101	146
Ythdf	798	1104	1263	1220	1459	1885
CG31029	128	86	66	53	42	14
cu	1470	1133	1160	3461	2428	2281
RagA-B	1777	1795	2054	4102	1653	3103
CG13625	532	814	788	811	334	896
atl	3559	4247	4700	9496	8076	9891
CG15563	8	8	1	2	11	11
CG17919	116	31	18	1080	4	38
GlyS	2528	1897	2200	3291	2075	2251
Gel	2567	2274	2262	5936	1585	2735
GILT2	206	236	174	282	140	272
CG5555	1052	1202	1308	1908	891	1922
CG14507	164	52	84	31	48	48
mtg	79	83	81	158	97	144
prd1	184	182	308	472	536	634
snu	232	126	180	1925	104	364
Vps15	793	794	868	1915	1348	1501
CG14710	58	99	89	149	109	111
lsn	893	799	896	1230	591	823
veli	1110	1322	1361	1756	334	906
CG8478	164	146	151	295	50	201
CG15514	1022	763	1012	1455	628	1096
MED28	724	570	678	866	406	486
CG5265	10	2	8	2	4	0
Ir93a	30	59	60	33	20	71
AOX1	77449	58091	63595	108312	195669	95635
Act88F	7	10	4	14	9	4
CG5111	20	10	33	4	79	64
CG9922	888	998	1064	1427	828	1273
Vps13B	717	620	804	928	1128	762
CG10035	13	7	6	4	0	4
pnr	142	68	92	0	10	16
CG31140	502	707	638	342	162	204
Gnf1	604	746	712	1006	442	846
CG1116	559	622	637	1308	459	762
Slu7	313	315	392	565	381	729
tx	120	88	81	332	0	68
CG3817	392	523	415	442	288	440
CG6277	26735	24996	27938	21884	28201	27762
CG10425	8499	5539	6485	8252	5330	8726
Lkb1	675	658	787	2023	1498	1838
Idh3b	3310	3009	3421	8125	7439	9234
TTLL15	90	46	88	132	38	102
CG31019	6	2	0	10	47	74
mesh	140300	126163	129983	170705	56805	150972
CG12224	574	715	750	764	1173	1091
GatB	308	231	293	513	373	546
Polr3C	177	221	232	378	326	367
CG31157	20	6	8	34	3	19
CG12499	1057	925	981	1331	1338	1130
CG5107	3262	3338	3218	1955	100976	39999
Gr93c	5	8	8	2	0	10
CG31321	20	16	16	8	4	8
Ibf1	80	154	152	274	252	232
CG4467	64	59	92	21	42	56
sba	1274	1474	1885	2519	1549	2780
CG5882	6	4	2	9	8	14
cno	657	840	1093	891	920	1490
CG34133	1329	1336	1390	2378	1291	1994
ImpE3	36	12	20	18	27	17
CG5521	410	430	518	1428	1098	1682
Rbp	117	145	167	69	33	82
ZIPIC	356	432	458	629	280	564
CG31523	5146	5787	6220	14091	9918	11834
sea	3	0	4	14	8	8
Nct	1025	1111	1199	2596	1408	2627
CG13599	76	102	109	68	20	26
CG3339	24	45	27	24	4	32
Npl4	2860	2658	2667	5148	1828	3064
Cap-D2	101	124	139	333	54	200
Mics1	12	18	10	18	2	10
CG31288	4255	3780	3960	6211	10797	6402
CG12945	713	745	827	1876	1033	1706
Smyd5	406	602	588	944	621	599
Spt3	366	378	424	642	322	439
CG31373	298	148	166	243	612	400
elm	3523	3389	3766	8548	8298	9738
Osi23	13	12	12	8	15	7
AdamTS-A	504	613	616	1243	162	389
CG18747	6872	4055	4674	4033	4890	5727
Ada2b	727	887	1059	1989	855	1580
CG7886	39	104	80	18	25	33
Dip-C	7487	5624	6966	12404	9720	11034
Mrm2	328	303	300	536	325	341
Ubx	74	70	86	36	40	70
scrib	11738	11629	12469	14495	9717	15998
SdhC	8265	5583	7100	10668	8252	8417
Gos28	1587	1438	1646	2303	751	1485
CG12071	554	529	480	48	40	58
EMC6	1175	1288	1014	1324	875	806
c(3)G	28	66	107	16	24	27
CG31342	347	507	592	1202	493	815
CG11779	1318	1288	1364	2873	2242	2864
CG34150	243	234	242	334	128	171
Polr3F	143	131	136	337	80	228
Ipo9	1248	1358	1589	2162	1640	1976
CG1523	1255	951	1095	1770	804	1384
DNAlig3	927	1240	1349	1342	903	1024
CG7985	160	110	147	424	72	178
Prat	658	610	661	1461	757	878
mRpS18A	560	520	468	917	404	616
CG12947	56	43	42	41	12	38
Gycalpha99B	54	38	70	57	38	76
jvl	4868	5148	5825	3513	4249	6047
ChT	41	18	64	1	1	2
janA	815	746	958	1180	640	927
CROT	2264	1328	1640	2296	2514	2771
Mic26-27	13447	9854	11008	11080	6897	7481
CG10340	2435	1893	2229	2945	1749	2111
mah	92	18	44	24	2	10
Acf	244	360	377	554	529	641
CG17477	147	149	98	264	385	401
CG31287	6	4	5	1	0	5
Phyhd1	996	687	956	1274	1500	1002
osa	1731	1967	2359	2370	2010	2467
CG5516	372	325	389	527	206	463
Dys	1285	1579	1839	2341	2117	2773
Spn88Eb	506	322	266	142	24	18
BBS5	10	12	10	12	12	24
CG1307	1951	1545	1766	3025	1630	1809
Npc2g	154	124	92	108	14	20
Abi	1954	2314	2260	3000	1254	2818
Theg	110	81	107	38	30	48
Cmpk	6820	6330	6990	11102	4062	6755
mtd	5088	5919	6798	7272	8087	8226
Tsp97E	398	502	506	758	371	591
spg	260	228	207	434	270	278
Ugt303A1	1199	1004	1263	2410	3465	3350
apn	44	17	37	126	23	62
fabp	5253	4955	4386	6303	9134	8022
CG46280	1359	1384	1651	2425	2314	2469
NPFR	86	46	76	114	52	90
Fmr1	1092	1220	1285	894	1258	1490
CG4408	56	36	56	14	6	14
polybromo	974	1056	1050	1656	810	1072
Act87E	7382	6315	5946	6894	3674	5227
CSN6	1678	1432	1468	1930	1014	1417
Irk1	816	411	620	410	503	278
spdo	112	134	136	124	40	78
CG7168	562	405	451	664	262	395
CG4362	41	32	37	3	8	0
CG10298	0	4	12	6	6	2
CG31272	167	37	18	532	6	54
gzl	3090	3048	3607	6366	4200	5909
Tnks	1394	1484	1691	4735	1707	2805
Gnpnat	387	360	376	897	306	450
CG14252	124	131	173	58	34	114
yrt	826	804	932	747	956	1092
CG34149	52	58	70	121	74	50
LSm3	424	384	334	481	255	339
Nop56	3910	3418	3772	5703	3835	5384
alpha-Est7	1254	1189	1205	4850	9941	2749
Rfx	94	152	148	238	208	254
pum	5138	5991	6483	3378	1187	2480
CG31109	137	140	171	211	161	159
lili	401	326	356	789	997	1068
CG31365	323	230	251	512	371	607
Sym	399	512	473	691	388	658
ArgRS-m	272	307	286	544	251	312
Tctp	32546	32777	36552	57201	52070	42640
CG41099	961	872	1086	1186	2313	1746
Etfb	8559	6566	7236	11377	10947	9366
tex	330	344	424	484	134	311
e(y)2b	55	30	41	7	0	12
CG7903	776	738	787	1144	738	867
His4r	15530	14938	14376	17882	12297	11462
His4:CG31611	15530	14938	14376	17882	12297	11462
His4:CG33869	15530	14938	14376	17882	12297	11462
His4:CG33909	15530	14938	14376	17882	12297	11462
His4:CG33905	15530	14938	14376	17882	12297	11462
His4:CG33901	15530	14938	14376	17882	12297	11462
His4:CG33899	15530	14938	14376	17882	12297	11462
His4:CG33875	15530	14938	14376	17882	12297	11462
His4:CG33883	15530	14938	14376	17882	12297	11462
His4:CG33897	15530	14938	14376	17882	12297	11462
His4:CG33873	15530	14938	14376	17882	12297	11462
His4:CG33881	15530	14938	14376	17882	12297	11462
His4:CG33885	15530	14938	14376	17882	12297	11462
His4:CG33877	15530	14938	14376	17882	12297	11462
His4:CG33903	15530	14938	14376	17882	12297	11462
His4:CG33893	15530	14938	14376	17882	12297	11462
His4:CG33889	15530	14938	14376	17882	12297	11462
His4:CG33879	15530	14938	14376	17882	12297	11462
His4:CG33895	15530	14938	14376	17882	12297	11462
His4:CG33887	15530	14938	14376	17882	12297	11462
His4:CG33891	15530	14938	14376	17882	12297	11462
His4:CG33907	15530	14938	14376	17882	12297	11462
His4:CG33871	15530	14938	14376	17882	12297	11462
myd	22	16	20	15	4	4
rump	2308	2194	2429	2569	1386	2651
trbd	461	432	585	1525	736	1295
CG17186	74	56	50	124	80	106
CG7183	142	204	182	372	272	436
Gasp	154	162	214	428	170	250
Zip89B	1958	1071	1079	1236	665	1110
Past1	10647	10374	11875	24935	9929	20877
CG12883	911	956	1099	1786	657	1318
CG14655	62	149	74	183	64	63
GluRIIE	51	46	67	211	28	68
Tim17a2	274	182	180	406	211	426
CG13607	547	292	278	676	779	516
Lsd-1	545	217	227	484	1749	2893
subdued	202	176	278	886	151	321
AdoR	23	19	16	42	55	56
kibra	2041	3212	2829	1215	888	1360
sle	541	510	548	303	231	271
CG12402	61	44	73	56	74	34
Ibf2	254	230	263	300	114	192
rdog	1340	1687	2188	2495	1883	1626
Rbp1	1966	1972	1912	3699	1555	2830
CG44013	13669	9206	10090	14659	374	5179
CG33107	260	420	408	537	183	220
RpS29	73875	72830	77453	68887	80233	47990
CG8516	968	818	1081	1763	674	1020
CG2006	442	387	381	547	425	414
Trm7-32	549	489	555	825	476	778
Dlc90F	5000	4798	4771	4737	2906	4166
SppL	326	296	363	655	438	834
CG1971	91	62	67	177	52	102
CAH7	312	365	414	902	3699	1788
CG5608	539	716	662	1626	662	1062
RpL34a	10435	10046	10398	11220	8958	8316
CG9795	350	444	600	828	528	829
CG5245	57	12	32	15	0	10
CG13856	8	2	12	12	0	4
lab	200	300	348	387	550	420
CG14518	22	12	6	51	12	20
CG9649	244	128	172	90	16	34
CG5805	917	1120	1163	3076	2839	1983
CG34293	676	656	640	634	358	430
CG8927	14	0	22	14	4	18
Sirt7	186	160	136	285	174	174
CG7943	544	570	604	1696	1259	1348
Hpr1	610	496	724	1076	523	862
BCAS2	500	446	534	791	320	804
mRpL55	990	1069	1086	908	398	522
amon	230	286	338	430	928	744
Aos1	1680	1249	1538	1931	533	1142
Snm1	97	112	105	233	196	313
Det	226	230	244	191	104	167
CG33096	28	45	28	44	20	42
CG31454	288	316	348	576	673	849
Cchl	4350	3166	3910	4579	2422	2820
CG42359	842	765	812	930	503	512
CG34357	24	3	6	20	2	4
sas	89	54	58	381	12	86
jumu	110	138	165	116	48	300
CG31457	208	201	223	374	170	255
mRRF2	179	230	282	492	210	324
ALiX	11247	12258	14167	27978	8232	17118
TyrRII	66	51	85	126	59	115
Fer1	93	61	75	102	78	152
Rpt2	7515	6057	7125	11055	5312	9237
CG6569	19	8	31	18	4	3
Srr	333	326	363	103	967	991
Syx18	879	645	879	1632	692	1050
disp	404	490	631	1300	837	854
CG3739	7497	6234	6638	11361	13157	14462
bb8	1	16	13	6	0	8
CG6912	91	56	84	101	2	60
CG31174	6	9	4	4	14	1
NSD	547	758	766	1524	816	1030
CG1103	336	273	333	486	115	276
WASp	4643	4887	5409	9364	5911	11175
Grik	52	69	95	157	127	82
GCC88	762	805	854	1640	921	1165
PH4alphaEFB	530	428	500	1237	159	624
CG2224	1335	1158	1277	1922	845	1577
CG13622	3	10	21	5	2	14
Elp1	842	864	1077	1682	1091	1114
Bub3	1213	1050	1096	1263	465	789
mfas	973	1411	1338	9532	150	2012
Esp	52	42	83	178	14	40
gish	3831	4644	4782	1957	3540	4715
CG3397	510	380	510	782	104	329
Decay	49327	44625	47844	52361	16812	31537
Naa40	194	220	218	313	80	190
CG9471	1761	1695	1760	2485	2487	1972
Afti	244	439	511	581	839	858
Rlip	193	183	241	624	373	448
CG6567	1033	952	983	1419	1040	1139
Rb97D	751	794	898	990	781	1177
jus	265	354	359	285	141	164
CG1910	1447	2149	2267	3015	3077	4665
shams	173	244	330	620	47	150
Cad99C	54	14	27	81	4	6
Hsp70Ab	64	84	71	102	345	716
Hsp70Aa	64	84	71	102	345	716
CG9743	36772	22972	25958	49938	20190	42469
asl	136	124	155	190	48	138
Ravus	430	444	514	774	160	502
CG14864	28	12	20	18	20	19
CG6791	307	289	437	942	464	777
ETHR	95	108	79	141	65	62
PIG-S	1365	933	1126	1625	700	1089
Qsox4	69	36	38	0	13	50
CG42232	572	596	628	298	164	142
CG33109	6501	3581	3837	2275	4	568
Gycbeta100B	1743	1048	1431	103	50	160
Tsp86D	1062	1056	1088	2546	570	1457
Lip3	149	102	82	136	126	478
CG11983	29	47	31	42	4	18
CG11563	240	178	264	536	332	358
p53	1432	2236	2462	2143	357	819
beta-Man	6946	5360	5962	9159	10774	12840
Not10	1596	1482	1590	2352	1392	1510
CHKov1	2701	2489	2788	2189	806	1363
tsl	360	163	300	275	0	46
tnc	41	13	29	6	3	0
Gr89a	993	547	534	406	192	443
CG31028	30	18	2	178	1	0
HisCl1	30	13	19	20	16	36
Prosbeta2R2	14	2	10	16	8	0
Fkbp39	3743	3054	3206	4182	2373	3611
CG31189	6	8	2	18	6	6
CG14721	289	256	314	637	686	804
cal1	105	86	161	218	233	290
Tpc1	909	867	954	1746	722	1223
plh	6	4	8	8	6	17
CG7156	123	84	108	387	187	239
CG4374	16	10	17	12	2	0
CG6276	967	881	973	1921	887	1357
CG12290	4500	5149	5580	2473	3837	3902
CG5180	190	174	187	401	169	254
Dhod	906	669	1014	2210	1367	1342
CG5984	4	14	10	40	39	18
Gr93b	82	82	110	6	1	20
MtnE	1218	2420	1812	3491	1255	859
CG31195	1148	616	572	1348	356	560
14-3-3epsilon	28161	31153	33831	32913	15760	38436
djl	20	44	41	4	14	2
CG15535	156	194	228	381	210	310
CG7789	908	812	957	1497	910	1313
CG11836	252	320	366	724	172	354
POLDIP2	1842	1534	1663	2182	1260	1334
Snmp1	507	433	502	776	303	559
CG43175	851	2508	2399	1646	18	128
Pdhb	9513	6888	8437	12602	8706	11148
cDIP	196	114	86	128	158	132
VhaPPA1-1	27365	18996	21735	37647	30038	33395
PQBP1	212	280	267	395	221	327
CG34347	90	126	86	132	52	71
Kat60	1981	2407	2718	4002	855	3167
CRMP	261	123	181	445	298	481
mod	3205	4151	4376	3693	5316	4542
CG16727	266	8	1	8	0	24
CG8507	710	756	784	782	574	774
CG14606	2778	1235	1325	3138	6878	5026
Nepl17	16	44	17	6	0	10
CG5359	56	56	57	99	28	97
Fer1HCH	341336	221287	229903	267436	189627	184080
Ugt35E1	134	94	114	186	566	282
scpr-A	9	5	6	4	23	15
RpS30	66199	65007	71374	81728	78774	62533
CG11964	979	928	1119	1469	734	939
Gba1a	5187	4818	4796	6220	6619	17703
CCAP-R	20	62	66	78	42	48
rdx	3316	3018	3605	775	1316	1535
srl	251	304	392	550	766	730
CG7900	55	216	227	359	891	1734
ea	106	12	18	519	2	72
CG8149	1158	1221	1241	1697	679	1360
CG5281	64	48	58	142	4	82
CG6028	10366	6131	7655	13713	12156	13336
CG14262	16	0	8	6	1	10
CG13407	14	30	15	46	0	16
CG6204	588	526	574	1038	698	624
Trm7-34	408	446	500	720	322	598
Atg6	1003	856	961	1411	810	1198
CG1896	395	239	354	302	100	181
ninaE	46	436	344	22	8	164
CG31301	747	724	806	1442	1175	1190
CLS	970	948	1118	1594	1152	1388
CG13605	1409	1196	1401	2300	1513	1840
CG18547	6645	6401	7079	9565	10130	10398
CG10553	118	58	81	69	60	42
DppIII	5085	3893	4277	8676	4530	8350
CG31278	224	173	217	269	157	203
Gyc88E	7	29	34	21	26	21
CG34288	3104	2991	3044	3918	3108	3310
asun	282	284	225	458	320	470
spz	197	368	300	183	2	63
Hph	5105	4744	5168	11180	9739	16357
COX5A	35490	25398	28635	32334	27233	25922
grsm	4476	2790	3272	4915	3474	5497
Sar1	11683	10249	10613	11603	11226	12116
mrt	2581	2468	3056	3592	2410	3528
CG6142	63	40	54	50	12	52
Hat1	700	516	728	1339	442	969
CG12594	9	18	10	6	8	10
Sdr	10	29	28	136	28	38
Nup133	444	450	458	784	330	608
CG4462	1992	1423	1661	4195	3708	5337
CG12818	118	160	230	280	107	258
AttD	3634	6480	6524	12603	212	746
CG31522	2054	1590	1886	4122	3612	4174
Polr2L	196	272	258	409	231	215
fzo	24	50	34	40	93	147
CG33203	33	20	50	75	48	46
CG3995	156	213	139	368	220	244
CG42542	1323	1026	1195	3388	2259	2175
CG17734	3835	3771	3634	4981	4144	3767
Regnase-1	216	226	247	479	246	380
CG9855	76	57	41	187	115	178
IKKbeta	509	488	623	1304	507	902
CG42795	47	79	147	64	21	28
Alg9	666	534	542	1242	738	1418
CycB3	62	60	84	146	14	56
CG10126	1432	1228	1260	1461	159	830
Best1	1402	1143	1093	2151	1431	2267
CG5510	800	767	972	1977	919	1629
CG5214	8101	6493	7508	12845	8305	9450
CG3348	7054	3801	3791	3096	4020	2841
CG2747	459	459	649	2582	2006	2019
CG12880	27	30	40	97	2	9
RanBP3	1773	1666	1781	3316	1330	2590
Sid	138	114	150	184	165	159
E(spl)malpha-BFM	124	224	176	232	76	252
CG31464	163	86	72	38	9	37
Ect3	22	16	29	27	478	138
CG45076	1607	1356	1351	2009	1529	2193
CG4459	46	16	22	308	4	310
Mco3	10	10	8	2	0	14
ATPsynE	9749	9149	9139	12103	11915	11869
CG4367	102	24	10	2	42	18
CG5646	872	792	921	2510	2435	1576
unc80	11	4	9	18	0	11
put	1454	1385	1694	2920	1970	2321
Mitofilin	3947	4009	4535	10935	9793	9837
wkd	1632	1709	1718	3614	1960	2792
CG10300	482	434	625	1026	1314	1185
CG34034	10	6	12	22	4	15
CG10375	303	395	391	585	308	432
GstZ2	45	62	93	22	17	48
hth	6489	5841	6411	970	943	1207
CG4424	44	66	99	128	76	94
Vha100-4	7720	7461	9587	10998	10933	11730
CG34008	30	45	38	30	19	27
CG6073	343	223	310	404	363	376
CG5913	551	677	642	862	455	884
CG5815	263	272	370	670	324	508
Epp	2535	2028	1995	2825	2421	2493
m-cup	823	1096	1093	3158	1256	2221
CG4115	218	291	300	304	48	29
CG11790	2125	1807	2172	2899	897	1521
dnd	751	571	606	443	716	383
pasi2	146	134	111	278	44	88
Itpr	537	598	695	1964	1286	1581
Rad60	64	90	112	240	108	242
Prp18	386	322	352	606	366	537
srp	112	184	137	163	71	113
cd	8	2	4	4	2	28
cv-c	5272	6852	7695	4842	2538	4523
CG31279	16	14	15	14	0	2
mino	804	654	677	1058	885	962
Fbxl7	32	15	3	48	6	22
Mettl4	3482	2908	3209	2358	462	1155
CG5038	43	69	39	100	56	76
zfh1	27	80	77	16	6	12
CG18249	68	28	46	26	4	10
AdSL	1642	1389	1318	2160	1236	1302
CG14718	0	2	6	2	8	2
RpL4	116562	109900	118508	172252	170933	132724
CycC	504	511	465	949	446	783
Snr1	1683	1588	1641	1875	859	1274
CG13654	1569	1057	1120	1200	357	692
trx	631	801	1112	523	781	577
CG31551	33	31	79	2	18	8
TMEM216	105	143	199	127	153	177
alpha-Man-IIb	6	12	18	12	20	14
Polr2G	371	221	349	468	181	319
Pp1alpha-96A	933	1177	1198	1285	661	1056
TFAM	2021	1679	1917	3024	1452	2483
Rassf	376	322	412	866	402	694
CG15531	241	94	104	94	218	214
wat	531	158	191	12601	129	658
mira	122	150	182	480	755	976
CG11828	2	2	11	2	6	2
mRpL1	1971	1694	1712	2393	1045	1671
Pus1	476	480	681	792	495	664
Nagk	1832	1413	1589	1936	1391	2718
CG14641	1772	1630	1785	3602	1799	2804
mura	2203	2048	2587	833	1269	1637
CG5611	244	168	253	457	190	332
CG1129	5870	4619	5310	8059	3668	8793
M1BP	1146	974	1070	1509	972	1336
Ace	239	218	227	742	694	595
CG1172	142	276	314	726	426	560
BRWD3	878	841	909	1818	1011	1708
CAH8	4	11	19	2	6	2
Zaf1	45	48	57	108	24	75
p38c	1740	2041	2220	3262	1463	3010
Ask1	946	1216	1370	3111	1936	2284
CG9386	110	111	144	337	193	220
D1	4711	4616	5009	4024	2264	5299
side-IV	5	5	9	9	14	0
CG14868	332	346	386	694	236	364
Cow	25	30	34	16	6	6
Mesh1	182	144	201	131	143	206
Sgsh	58	40	41	191	32	50
CG17752	326	4	2	108	2	28
CG8132	577	604	644	1045	1417	1313
AP-2sigma	1534	1534	1469	1982	664	1461
Alp13	188	40	60	284	186	124
dmt	432	338	436	585	339	648
SIDL	722	817	901	1980	1575	1516
fray	2088	2578	2400	2640	3472	4101
cpx	77	112	98	26	72	69
Manf	5849	5573	4533	4195	2540	4356
p	390	298	477	1238	394	576
CG43208	121	126	121	78	128	61
CG45049	552	872	795	451	302	416
CG31360	119	198	171	345	146	221
yellow-f	18	16	35	31	12	8
CG31125	10	28	14	30	6	6
CG8630	78	114	84	195	72	124
Usp12-46	833	676	739	851	269	543
CG14903	507	730	534	606	312	416
CG6125	207	4	3	1464	2	91
Kmn2	1	2	1	7	2	10
faf	2760	2490	3279	4443	5714	6002
Ho	921	786	1019	1609	653	1235
Naa80	702	685	912	1704	698	1177
repo	69	32	63	8	8	18
CG1890	4496	4397	4581	6618	1242	4653
CG17271	5300	3683	3921	4342	6549	4985
CG7084	475	158	122	507	1614	1076
CG10175	628	302	272	156	75	84
Septin2	4781	4238	4872	7857	1416	4185
CG11970	520	586	603	845	564	840
CG4390	5380	3706	4339	6496	5524	5840
PolA1	217	276	315	250	105	272
eEF1alpha2	52	32	70	155	46	72
GstD2	746	918	952	2450	106	300
Atg14	1885	1818	2111	3831	1151	2351
CG10053	214	172	223	244	106	186
Mlc2	20375	16812	17923	26650	15870	18838
CG11893	408	821	948	856	401	512
BOD1	1573	1424	1627	1595	1334	1043
CG16710	14	8	8	37	25	19
CG5377	593	620	795	1038	1051	1037
smp-30	4720	2772	2948	1631	6703	3088
CCAP	20	14	20	33	14	44
CG7091	4	8	6	34	51	54
NK7.1	6915	7297	7761	2313	972	3203
wrd	2922	2503	2779	4439	4359	6203
MTA1-like	650	824	741	1294	1274	1502
Rga	992	1234	1215	1658	934	1802
aqz	34843	44349	45115	7011	9261	8436
Patr-1	621	862	948	1680	1232	1772
lqfR	2015	2523	2766	5305	5164	5036
Ugt302K1	616	897	918	1049	100	579
Cyp12a4	6241	5421	6215	9823	29212	17781
wtrw	214	49	37	1149	24	205
fkh	3193	4383	4853	1956	1533	3161
ranshi	38	84	57	109	126	293
pinta	616	488	497	1322	1563	1566
MED6	527	551	527	568	333	603
GILT3	376	204	242	160	40	128
CG2100	373	383	406	711	402	620
heph	465	712	838	262	155	372
l(3)87Df	319	247	313	534	264	352
Rheb	1657	2049	2091	3517	3408	3239
CG8526	14	0	6	24	2	30
CG3534	515	466	439	1019	712	682
Rlb1	150	172	227	220	161	153
pins	1184	1550	1738	3728	1503	3179
CG14245	1212	27	12	94	6	2
Takl1	6615	6364	7032	7446	1474	5391
Alg1	3260	3032	3470	5906	5485	4758
CG1774	638	450	699	1139	2999	1324
GluProRS	3422	3147	3641	6651	4675	4403
CG4596	36	16	28	10	2	28
mgr	5219	4242	4910	6329	2216	3354
Nepl15	214	114	166	206	22	25
Dhfr	627	670	771	1003	285	688
gukh	964	964	914	2361	1318	1462
CG1227	508	440	498	486	496	478
CG9393	820	872	906	1526	947	1202
DNaseII	3665	1408	1732	2100	152	262
Fancl	1444	1266	1428	1698	1548	2562
Pak	4005	4163	5545	8758	4239	9747
EloA	569	544	720	1197	691	1196
Ctr1B	5547	2140	2371	4898	36500	57115
GlnRS	2900	2610	2930	5042	2588	3378
Lnk	593	704	839	1514	981	1554
CG6296	64	36	62	232	19426	15468
Rm62	9446	12067	12722	23279	19214	23761
CG4511	1314	1572	1635	1906	805	1558
ouib	8	8	24	2	13	51
TfIIFalpha	2328	2371	2342	2376	1515	2486
CG4572	3879	3334	3985	7677	5655	6857
sr	97	52	92	18	20	12
Nepl19	220	166	170	186	36	116
GatA	329	295	454	915	548	620
ssh	4068	3549	3577	5631	2741	4472
loco	6754	5480	5976	7558	1951	4467
Sox100B	2615	2838	2938	2312	468	1944
nenya	2	2	11	2	6	5
htt	2648	2501	2507	4364	2957	3619
Calx	1461	1902	2143	4161	6326	3918
Blm	75	116	115	192	49	81
CG5196	3052	2662	2876	6004	1602	3443
CG43273	42	74	46	96	36	103
Fer2LCH	337543	237921	236896	219057	183325	172166
CG14856	64	34	23	54	89	86
CG6231	337	468	492	1846	88	831
CG18764	22	38	54	108	36	70
ECSIT	570	496	652	726	341	519
Nelf-A	1044	1129	1249	1187	511	1076
CG12268	166	84	77	528	20	172
CG12054	3157	3277	3739	2731	3092	3876
CG5382	3486	2860	3284	4434	1990	2819
COX7AL	3	2	2	8	0	2
gro	4087	3947	4634	3526	2418	4538
rod	148	160	148	404	102	217
CG14511	262	220	223	452	219	268
noi	1400	1366	1479	1848	819	1319
CG31075	309	211	245	421	326	696
CG34355	23	14	32	34	16	22
Tsc1	1218	1228	1368	2190	1498	1814
CG10011	428	424	522	517	328	370
EMC2B	423	407	426	833	495	623
CSN5	1784	1370	1550	2012	889	1958
tws	783	1191	1446	1123	989	1964
ClpX	1651	2260	2368	5374	6905	7437
WRNexo	252	242	236	206	34	255
CG11986	354	306	374	673	313	515
CG12173	870	615	844	1350	974	1059
CG42233	85	95	109	175	123	213
PIG-H	173	98	170	317	317	321
timeout	121	160	133	197	66	170
Dlip2	268	320	432	377	275	199
GATAe	2301	2749	2918	5061	4139	5949
CG42821	51	12	2	127	0	6
CG16789	32	50	46	64	21	67
Snap24	1310	1385	1364	2285	1079	1484
Ssdp	2791	2930	3389	1183	1508	1821
CG14322	166	148	165	178	188	224
CG11857	3129	3320	3741	6201	4153	6250
Cortactin	4768	5037	5346	11071	5184	11110
Rpn9	5428	4631	5528	7105	3206	4803
CG42390	1034	1269	1243	2154	1388	1871
CG2218	1190	1380	1334	2547	1047	2103
Arp5	729	635	722	812	514	772
CG11975	1977	1981	2178	4078	2177	3292
ps	25256	29046	30121	5921	8201	6285
CASK	1387	1235	1636	2329	1919	2062
CG9444	154	67	83	165	36	54
Suv3	401	421	397	842	665	909
Tim17b1	40	46	60	6	36	29
CG42327	1964	1507	1828	3376	2555	2484
TwdlW	124	108	62	24	9	59
CG8199	423	361	470	956	775	934
Atg16	938	912	1014	2105	1040	1734
bigmax	1263	1034	1216	2071	1914	1763
how	621	616	705	341	345	472
Tk	1284	2092	2346	2938	3715	4176
CG14715	2978	2530	2614	2809	1624	1834
Vps24	10	17	18	18	5	8
CG9702	308	2	6	52	0	2
mtSSB	5	0	4	21	5	32
CG14646	772	555	657	1027	615	819
mRpS33	597	610	616	753	393	476
orb	29	68	78	8	7	16
Osbp	3805	3803	3809	10387	5324	9013
CG10286	815	683	995	1413	1108	1035
Task6	56	63	33	4	6	17
Vps37B	1573	1304	1817	2985	950	2047
hyx	1415	1425	1676	2414	1096	1760
CG17929	550	389	456	790	1863	1955
AstA-R2	719	650	812	1253	1003	1159
CG1236	930	876	908	1227	366	698
Vps16B	185	193	223	425	140	305
hdly	28495	23614	25804	29879	605	9751
MFS9	94	15	42	96	148	122
Npc2b	1305	949	1042	3675	173	515
CG14312	5	6	22	6	4	12
mRpL47	1411	1122	1248	1819	913	1457
CG6800	38	20	21	13	11	1
Men	3609	3739	3888	8926	8223	9952
CG17230	214	194	175	253	98	160
Rbp4	2	15	12	20	45	32
CG4757	55	86	52	76	12	76
Sec13	7274	4884	5606	10140	5488	6714
Pak3	5868	6028	7364	3696	8388	7727
Kdm2	375	333	465	1326	489	682
CG7988	529	542	550	418	147	215
CG1792	269	261	256	428	200	317
CG17187	103	137	170	286	138	178
Atg4b	2462	1985	2356	3025	1543	2259
Dip-B	18873	12046	14030	22297	18329	20863
CG5746	550	812	824	1196	832	1544
CG4009	10	6	7	4	2	18
CG31224	396	488	676	833	1002	1070
GABA-B-R2	141	134	125	81	103	175
CG2017	826	1182	1402	2660	869	2322
CG1965	274	335	386	684	690	885
Sry-delta	924	919	885	1675	825	1097
CG31036	254	114	115	114	0	8
CG42788	419	408	585	775	158	699
CG17726	766	613	691	1178	594	737
CG6225	336	98	198	190	170	295
AdSS	11041	10492	11246	26332	16709	17601
sqz	160	98	120	108	142	140
CG6254	102	96	166	112	132	156
MetRS-m	478	318	378	532	200	515
CG5849	2245	1891	1993	1890	881	1865
CG12279	448	424	422	596	476	461
CG12814	338	370	336	1207	102	346
Hsp70Ba	24	30	30	27	60	89
CG14694	166	82	95	295	491	547
CG15695	817	691	603	752	183	751
CG13643	26	8	14	73	2	0
Scsalpha2	0	6	2	22	12	18
Npc2c	65	26	33	29	7	93
red	4411	5179	5426	6183	5473	6729
CenB1A	1877	1832	1994	4161	921	2272
pyd3	198	120	90	432	112	136
HEATR2	270	299	336	99	121	126
Art3	265	450	472	924	549	691
CG10068	315	399	553	1119	731	1046
Fadd	482	547	675	974	570	694
gfzf	292	465	504	1102	714	1117
asp	64	94	105	164	18	140
Nmnat	630	490	603	841	386	564
hh	2646	2063	2497	2516	982	3734
Map205	3745	4070	4966	3013	2729	5690
GstD7	346	129	210	216	678	392
vret	61	76	86	149	17	77
MICU3	350	354	372	702	251	662
CG31102	927	1103	1134	2219	2177	2283
CG14384	17	3	6	6	4	0
CG17816	104	131	145	76	76	132
klg	46	78	68	22	12	10
CG33111	2628	2317	2499	2657	776	2745
CG42489	370	317	381	330	320	322
jnj	234	256	312	256	196	318
Gcn2	237	329	328	928	522	670
CG6908	392	242	324	1126	2976	1028
CCHa1	2189	2254	2490	1969	501	2128
mRpS10	858	795	758	1174	541	671
CG6051	2708	3275	3871	8665	4798	7118
CG5270	1140	998	1228	2382	1584	1782
CG12592	20	51	70	23	40	10
DCAF12	166	179	182	465	180	307
CG15561	326	429	454	274	310	502
CG6733	249	91	119	112	36	94
RNF220	291	269	366	473	214	351
CG6171	639	594	727	840	289	529
CG34375	35	4	21	28	72	50
CG8773	14852	10260	12002	22133	49141	42943
CG45050	39493	50237	49389	12639	8050	12493
CG31087	12653	9247	10935	19491	9262	17129
CG12171	5973	6042	6729	7666	10494	9058
CG1024	81	114	214	444	145	247
CG11334	1909	1529	1548	2743	2592	2625
Adgf-D	273	183	226	209	55	62
CG14636	604	146	249	61	9	34
Orct	963	580	676	1547	830	875
CG42394	1189	1770	1512	1232	470	1219
Cad89D	200	110	120	2	10	10
CG7714	133	104	50	2	7	6
CG14684	31	10	20	22	15	10
CG31199	6	4	4	14	0	2
CG6607	472	542	696	1233	347	622
smash	5890	5950	7121	9345	9033	14914
Ugt35C1	1713	1688	1619	3003	9745	7706
CG7702	7343	5965	6902	10434	4873	9136
Stat92E	3698	4432	5053	7187	8729	10321
Prx3	4690	3581	4086	3932	2577	3008
ca	694	846	865	1756	1409	1704
CG14356	84	50	39	176	1	24
CG17721	583	648	661	999	186	480
Ptx1	1358	2160	2179	1992	3839	3639
CG6574	603	425	499	667	1026	688
Rift	2087	1332	1356	3066	5554	5132
CG2182	2443	2467	2462	4363	2911	4871
CG31473	55	35	49	54	22	36
sqd	34233	35082	39008	10729	13066	16985
Su(var)3-7	195	188	276	669	408	693
CG10903	5	1	0	50	36	42
Gfat1	936	1066	1161	2524	445	923
sxe2	8	0	2	2	2	2
CG11035	178	144	190	396	216	298
Cdep	3498	3708	4405	8388	6139	8500
FeCH	2424	2245	2450	3517	1238	2225
Wsck	2196	1842	1955	2394	168	1138
CDase	6155	3118	3663	5124	10510	17640
mdlc	180	258	236	318	160	336
hyd	1343	1557	1817	2214	3100	3405
Cyp313a4	148	112	106	262	76	132
Rpn7	5071	4433	5125	8571	3873	5981
cav	44	61	74	80	44	46
Su(var)3-9	89	75	152	288	194	311
CG10559	1643	1426	1530	2000	370	2122
Mms19	960	878	990	2275	1510	1884
RpS5b	44	360	515	74	28	100
CG6962	239	208	307	473	234	338
CG1542	921	891	939	1531	978	1140
CG14657	542	694	702	1220	661	1092
CG14644	39	110	120	167	0	14
Gfat2	1254	906	1164	3907	2496	3472
Octbeta1R	52	57	63	67	32	61
Sec23	10046	7652	8856	14975	7655	11055
PNKP	234	181	210	269	118	218
mRpL44	1020	847	1117	1283	462	965
spn-E	46	72	100	135	12	68
Droj2	11177	12466	12842	17248	11061	14699
CG13318	74	80	62	114	30	65
CG31267	2917	1690	1953	5861	3378	5041
CG12320	287	249	355	569	250	265
CG10513	182	163	166	285	38	107
CG31251	53	71	45	56	43	61
CG6403	985	1154	1455	1777	933	404
CG5880	292	258	316	383	284	342
CG6503	16	0	24	14	2	8
mRpS24	342	269	331	345	185	290
Cyp6a18	78	4	24	201	16	72
mor	1365	1168	1383	2298	1343	2045
snRNP-U1-C	937	950	1006	1237	705	965
CG3061	3330	3421	3561	4920	3155	4625
CG33346	1164	475	440	861	1116	681
Axn	283	411	479	971	750	911
CG14292	5885	217	182	430	414	368
Vti1b	1527	1284	1208	1362	726	791
Nup358	2204	2300	2710	4102	2722	3534
PEK	2796	2859	3247	4408	2742	3363
CG14857	56	28	34	222	207	273
CG14722	512	636	684	1090	1078	990
E(spl)m2-BFM	20	9	5	8	2	14
CG42656	30	6	20	1007	10	402
Bruce	2833	3047	3816	6064	6909	5312
Os-C	10	31	15	19	2	23
CG11771	2426	2236	2552	5711	4179	4299
aralar1	2005	2263	2274	6430	4673	6431
Tace	9	5	12	27	8	13
Acyp2	402	400	534	602	366	336
CG14260	3	5	6	13	0	16
Atpalpha	8169	7932	8435	10457	12050	14032
IFT54	374	364	452	243	271	326
ATPsyngamma	25635	17477	20245	30701	23424	23240
RASSF8	287	308	460	453	448	676
sds22	1193	1445	1245	1046	588	900
CG1951	534	744	724	1322	762	1456
AnxB9	17818	14727	18094	34275	2759	18161
CG1544	612	300	398	493	160	322
CG1607	52	42	73	233	44	38
Hsp70Bb	293	274	243	106	143	882
Hsp70Bc	293	274	243	106	143	882
Obp99c	387	307	326	82	13	27
Cap-H2	67	155	165	205	311	293
CG18473	455	284	345	376	128	434
CG31089	35	6	20	10	323	364
CG31041	24166	10762	10779	28853	8590	8720
Ak3	3260	2355	2559	3816	2507	4571
CG8379	1249	1017	1112	2618	1337	2279
Cul5	400	388	472	923	434	698
DhpD	1532	1052	1288	2625	2069	2831
mRpL11	673	508	494	661	335	438
PpD3	1462	1569	1923	2696	2175	2888
CG6654	147	108	214	408	257	301
Nsun5	387	378	424	609	433	669
Kal1	70	114	66	181	126	68
Sys1	1624	1355	1398	2147	844	1294
CG11755	59	66	72	132	35	99
wdn	938	1149	1238	2084	952	1216
Zif	530	598	596	1290	714	986
RIOK2	108	94	117	316	369	337
CG31445	166	60	127	132	24	180
Ugt37A3	314	477	427	268	2316	1702
CG18744	2488	909	1060	674	3458	2178
Cisd2	4424	3351	3938	5075	3978	4387
eIF2D	1480	1194	1456	4128	2038	1644
Ref1	4142	3650	4145	6506	2904	5874
Stt3B	9010	6391	7546	13209	8777	12443
CG32944	30	25	25	16	8	10
CG43062	178	149	176	10	26	31
CG10560	136	53	55	12	36	84
PTPMT1	377	383	458	539	291	417
CG14650	950	823	1003	1478	842	1363
blp	540	446	536	836	762	726
CG11878	2855	2239	2805	11600	8802	10612
Cht5	52	21	26	297	0	6
RpS27	36725	52679	47531	53644	53492	39189
Gnmt	39	15	28	87	15	48
Hsc70-4	118732	117438	121980	206813	150245	153467
bon	85	140	176	352	489	492
pont	1582	1142	1272	1780	996	1376
CG14907	2881	2759	3394	5660	1821	4146
CG14238	10	8	12	4	2	7
eEF1gamma	48097	43590	46198	95801	88890	59772
larp	4693	5682	5985	1710	4425	4117
obe	1236	1561	1898	2406	1666	1733
CG17930	5333	4844	5799	5980	3783	6617
MtnB	1500	2798	2034	2496	1076	324
CG7720	2307	1810	1853	3722	1122	204
E2f1	7056	7554	9274	3696	3126	4947
CG2003	351	481	436	565	596	603
CstF50	300	285	328	462	202	286
Mgat2	259	273	262	972	227	773
CG31345	70	50	56	76	38	58
modSP	356	132	162	916	6	114
CG4576	16	5	14	192	3	2
CG18048	118	104	208	346	148	240
CtBP	7883	10050	10483	6288	5202	9742
ND-42	10300	6978	7989	11158	8839	10019
Meltrin	2069	1962	2449	3421	1805	3715
Iru	1712	1461	1615	3058	1987	2155
CG16734	101	81	112	201	85	135
Sec15	506	535	511	1031	673	843
eff	11002	12374	12838	12407	11594	18205
stumps	516	533	573	850	316	520
Sirt6	30	30	24	74	41	72
CG11858	1279	1127	1102	1177	697	859
CG33332	158	149	186	286	159	321
Syx1A	7664	8613	9510	3160	3220	5545
TTLL5	328	352	387	667	454	581
CG7352	56	41	53	30	3	26
CG3631	222	147	218	494	359	476
RhoGAP100F	74	66	113	38	20	34
CG4686	223	220	310	476	180	300
MtnC	337	769	510	897	1112	411
CG14556	2	6	8	2	2	2
RhoGAP92B	2686	2676	2960	5985	2898	5644
alpha-Man-IIa	236	139	208	568	156	286
FoxP	20	54	50	2	10	26
Pi4KIIalpha	1341	1692	1825	3993	1532	2650
CG5500	422	260	432	616	284	383
CG2187	132	12	2	70	0	10
Cyt-c1L	14	4	9	2	0	20
CG6345	96	168	164	287	187	224
CG11741	70	24	54	46	131	198
sage	196	144	232	121	28	35
Odj	586	620	604	868	741	931
Ass	290	193	211	850	2922	1973
ATP8B	243	275	346	572	873	858
CG45072	4	5	2	1	4	0
CG4830	130	114	110	56	1700	54
Idh3g	1762	2253	2343	3418	4833	5493
Tm1	31333	29908	32628	24106	15290	29989
CG5697	38	16	17	60	2	32
CG7044	1291	1141	1229	1876	1532	1910
glo	1440	1695	1951	1871	1973	2157
CG15864	2	4	11	14	4	2
PH4alphaSG2	154	73	148	49	32	42
CG17192	57	18	28	468	73761	40502
kmr	332	310	510	158	62	92
CG31230	24	14	51	39	12	34
dpr11	5	2	7	8	2	14
Spag1	74	83	88	8	0	20
CG15556	215	104	108	376	88	56
Cad88C	15	23	18	13	9	6
Pp1-87B	8236	9516	10206	15075	10348	15552
GILT1	2764	1129	1433	2909	123	566
CG9631	942	268	354	428	20	32
CG4743	163	156	214	319	322	285
CG6959	100	90	109	360	28	76
Hrd3	3718	2791	3271	4646	3068	4460
CG7715	24	4	14	4	3	10
CG31099	117	60	47	24	14	15
mask	3515	3866	4501	2102	2924	3020
140up	438	261	293	422	383	485
tgo	360	395	388	592	554	670
cwo	2315	3008	3320	3300	3930	6060
CG43844	2	0	2	1	13	10
Lrrk	203	271	196	802	492	800
Surf4	3822	3564	3668	7165	6724	5916
CG9396	278	174	273	924	2615	1880
HtrA2	152	232	212	498	307	444
CG9667	1192	766	920	826	338	581
Ppi1	62	46	31	0	10	28
CG4849	796	524	656	1148	628	879
Cbp20	757	777	716	942	459	577
Csk	1157	1314	1436	2043	2037	2570
CG8043	345	375	351	734	333	496
Inx3	688	679	847	954	192	849
DPCoAC	170	236	375	606	405	710
CG31233	67385	40390	44172	75502	102954	86672
CG12581	118	28	48	731	10	140
CG8136	41	53	44	60	54	43
CG7523	1591	1425	1842	3564	1558	3026
CG44142	174	96	40	253	20	23
Hmu	6538	5700	6025	9241	4732	8918
Exd2	1330	1154	1321	2195	775	1337
CG1074	3	4	4	39	30	35
Cyp12e1	668	786	674	980	546	954
Nsf2	1008	1134	1169	3368	2080	3250
Fntb	2344	1915	2121	4164	2144	3196
CG31229	174	143	186	334	279	262
CG6763	40	20	62	52	15	18
ATPsynD	25881	18999	19640	20557	15408	15272
yem	292	365	330	612	312	387
CG9312	306	86	86	388	34	30
tara	1567	1514	1746	1176	1235	1738
btz	1826	1904	2116	2760	1422	2216
CG31259	1496	1180	1332	2556	7196	7583
Hexim	220	272	260	539	328	496
CG33483	10	6	6	14	10	10
Miro	1783	1906	1989	3470	2762	3314
CG14894	1348	1482	1570	2100	876	1872
Art4	298	351	395	631	460	626
natalisin	37	44	66	11	4	34
CG34155	11	24	28	4	12	4
Pkc98E	2614	3083	3128	1064	750	1144
bai	10734	6899	8262	10378	4489	6310
rtet	2960	2154	2416	3715	1952	3331
CG9747	1115	257	305	1844	5	191
yellow-f2	136	42	58	94	18	53
spn-A	274	251	304	545	256	298
CG7987	1482	1568	1675	3217	2662	2790
eIF3a	8217	8486	10252	19576	12433	15184
Irp-1B	3858	3444	3890	8064	12653	10070
tacc	2270	2977	3309	3764	1268	3425
CG31213	2	8	8	2	2	0
Sol1	103	25	51	16	2	8
cpo	4634	4318	4738	1044	689	916
Taf12	844	788	995	1256	600	982
CG2993	32	8	28	52	20	44
SecS	582	452	482	1293	514	935
Sodh-2	115	97	100	161	7	57
sud1	613	498	609	922	415	726
CG33108	239	174	155	316	125	267
CG10038	936	608	882	1022	486	887
gpp	2566	2607	2992	1454	996	1695
mia	251	286	232	484	838	529
l(3)L1231	4143	4644	4736	900	1590	1685
CG3368	2050	1574	2170	4819	3842	2104
ATPsynCF6	22333	18234	17618	13752	13044	11432
CG11898	1732	1301	1632	3175	3014	2122
REPTOR	2418	3364	4392	1081	1781	1728
ATPsynO	16047	12571	15401	22146	18674	18685
CG33293	7	21	7	8	7	18
trem	112	85	154	168	142	258
Ssadh	5411	3718	4203	5840	4964	6340
CG6901	1958	1676	2180	2228	2678	2504
Nazo	22658	22898	23551	24445	5527	15580
CG18765	372	396	286	404	126	328
CG7582	115	39	35	132	358	539
CG31211	1525	1481	1619	2048	1186	2180
COX7A	19657	19788	19112	14813	16869	15768
Rab1	1077	1307	1479	2995	2078	2636
CG11951	16	8	28	6	2	14
RhoL	7718	6880	7767	9637	6415	10193
Ubc6	3237	4615	4300	3822	3454	4727
GstD1	46131	33414	36956	52007	15360	33365
CG9837	300	204	226	86	156	177
dmrt93B	32	24	41	5	0	2
Spase22-23	4642	3225	3307	3869	1812	2439
Sap-r	36277	40511	45227	65529	53592	79773
Sce	548	517	513	1135	540	766
wntD	89	82	52	169	90	244
Vha13	56615	43608	48899	63128	56215	52535
CG6974	2	8	10	2	5	5
CG3337	543	486	561	857	423	563
ohgt	899	774	854	1463	808	1416
P5cr-2	10	25	7	19	13	26
Elovl7	594	482	465	1595	753	849
CG6420	984	898	1027	2043	1050	1274
CG15537	25	5	5	16	11	8
eIF2gamma	4148	3699	4478	8762	5895	7093
grn	170	89	176	58	4	68
5-HT2B	24	8	21	2	8	10
Npc2e	7	2	12	5	4	8
r-l	763	492	547	814	142	567
H	323	336	403	218	306	471
MtnD	974	2420	1656	3579	1032	1643
CG9427	234	20	53	817	8	125
alph	1134	1550	2148	1076	1608	2192
CG12811	664	347	452	551	239	333
GC1	496	617	674	2011	2562	1997
Rpt3R	30	54	108	98	10	52
CG31038	1620	1613	1867	2387	682	1360
CIA30	1176	962	1103	1582	898	1136
CG5003	923	837	970	1931	852	1195
Mink	48	74	92	108	4	134
CG11737	1262	944	1219	2673	1477	2742
nmdyn-D7	152	168	233	301	66	161
msi	351	544	504	111	84	87
cnc	15781	16779	17417	5897	13738	16608
ana1	121	106	143	213	124	152
Ald1	37878	31483	34646	37968	29344	47186
CG10841	7	0	30	4	21	16
CG18428	167	216	239	179	157	299
NPF	1508	1609	1572	2816	1220	1372
CG14881	364	210	313	432	189	309
CG4053	1703	968	1184	2890	5055	4576
ScsbetaA	4145	4933	5117	10458	6449	9037
PK2-R1	115	20	59	94	20	24
Zwilch	84	74	130	178	41	97
snk	43	10	15	2	2	6
CG10000	1971	2275	2656	4927	262	2640
Smug	40	82	60	116	21	44
CG10301	146	134	158	121	40	140
Vps33B	286	206	237	445	180	246
CG2519	264	327	344	619	730	952
svp	10	12	22	34	0	40
CG7488	882	742	868	1250	792	969
knk	13	8	25	38	3	15
Ugt37A2	3766	2287	2665	3666	7719	9015
Su(fu)	527	411	583	898	254	500
awd	45756	34086	39329	51287	31928	35319
CG7443	32	8	14	6	4	4
CG5810	34	38	37	17	43	47
CG14882	90	110	128	209	140	208
CG5346	6084	5728	6462	12982	7041	11491
CG14298	10	6	22	14	10	12
CG9717	1753	1239	1406	220	171	190
CG9986	60	76	99	251	139	239
CG9988	8	6	6	216	8	0
Tim17a1	29	62	49	1	22	18
Nep5	76	50	56	28	0	10
Tm2	8554	7365	7432	9170	6332	7916
Mst85C	282	271	326	462	278	353
Wdr33	236	211	283	880	440	699
Ctl2	8548	8979	10017	21048	6030	13286
SF2	3423	4115	4080	5139	2604	5496
CG8483	36	72	52	404	12	26
Sgt1	3459	3268	3527	5491	1602	2865
CCT3	16026	12641	14584	18741	7510	15803
CG31068	2	0	4	22	7	34
aux	1172	1245	1519	2198	3049	2652
e	37	172	180	286	0	2
Cks85A	121	169	164	354	105	173
CG2082	10	39	32	76	147	158
CG4951	474	626	456	657	147	344
Dscam3	8	0	6	2	22	4
Uck	953	921	1005	1740	959	1468
Gr98d	6	10	8	1	5	2
Pxd	97	49	24	6	10	54
ry	729	382	478	843	1443	1599
Nep4	28	52	38	136	156	0
CG7912	395	336	429	1041	2241	1576
CG10445	70	120	114	212	48	110
CG45045	12	26	5	116	22	36
Elal	608	424	474	340	32	20
pyd	1547	1466	1847	1666	1208	1554
CG31115	10	0	6	8	11	11
pic	1903	1848	2184	4061	1606	3384
CG8032	686	598	694	1265	999	1127
Pfdn5	3418	2839	2899	3426	1616	2243
CG10086	9686	8925	9913	12316	5994	9119
CG31326	519	307	323	156	18	32
SerRS-m	448	435	455	1008	508	603
gwl	156	182	191	238	12	69
CG1213	15404	16029	19472	40015	13623	26242
CG4338	203	177	183	135	66	45
CG1090	36	56	55	39	204	44
Rad17	177	159	172	277	132	149
CG10214	242	251	311	460	414	545
Pnn	155	132	226	116	170	192
Dph4	281	277	263	414	255	215
Sp7	1256	574	727	803	44	152
CG14671	901	914	1006	1689	1117	1147
CG7079	61	16	20	6	17	28
Gld	10	4	5	404	3	3
sip3	2745	2064	2352	3332	2645	4251
Boh1	57	69	91	165	46	115
slo	570	363	515	578	2288	1140
twin	1348	1450	1742	1866	1217	2211
CG31121	183	230	218	526	81	107
koko	182	205	236	310	166	206
CG9467	1616	1624	1774	4448	1870	1951
trus	268	293	445	703	411	585
Apc2	218	170	199	235	82	169
CG43179	11	0	10	5	7	21
CG7379	562	698	644	1108	858	991
Arp1	7279	6922	8352	12085	4550	8329
Ptp99A	698	583	719	390	868	771
pit	917	991	966	1332	1273	1300
alpha-Est5	5146	4438	5004	7897	6112	8304
CG34316	1	4	4	2	62	198
CG13606	26	52	77	42	31	115
grass	610	432	459	495	34	219
ctrip	1980	2490	2495	3474	4267	4407
Gbp3	93	72	76	28	2	0
cher	2518	2448	2933	8069	1578	4145
CG43102	284	403	362	618	162	212
Polr2F	1995	1456	1645	1731	1011	1140
CG34138	3	8	2	10	5	2
TfIIA-S	2523	2398	2493	2624	1416	1896
CG31269	53	43	53	39	170	116
CG4570	223	184	267	309	29	219
Sulf1	1089	1206	1315	1457	1467	1650
CG5909	32	14	20	4	1	17
plum	438	415	484	353	66	219
SF1	2664	2103	2293	3555	1786	2929
PolI	419	480	449	1027	368	607
Hel89B	1772	1266	1714	2622	1766	1999
AhcyL2	504	470	532	1824	1342	1580
CG18766	628	710	729	1541	851	1071
Poxm	60	59	66	13	23	16
CG2698	957	989	1115	2842	1210	1700
CG18476	294	348	364	572	228	354
Tbc1d22	567	518	572	1075	526	724
RpL27	43742	51352	53747	79085	83910	61796
ear	543	759	656	879	508	720
Pde6	1137	870	949	756	481	830
CG13659	916	1079	1196	2028	1589	1802
nac	640	488	571	991	529	767
CG13663	341	262	317	533	414	431
CG9684	203	334	385	317	250	379
CG31441	62	72	80	119	76	82
sals	482	395	514	799	526	660
SPE	148	73	101	120	7	24
dgt6	56	57	75	168	12	108
Sbf	291	336	447	931	572	867
CG2926	3745	4485	4434	3005	2272	3503
sav	937	886	964	2129	614	1112
topi	250	264	326	485	134	251
SPARC	3236	2651	3062	3399	843	1424
AOX2	70	42	83	52	72	32
Chchd3	6179	4766	5268	6816	4365	4721
CG13630	1524	1485	1820	3186	2133	2233
CG14695	488	450	548	1359	134	800
CG6972	282	175	251	313	139	267
CG1943	3705	5401	5656	8808	1524	3244
kra	12128	12466	11871	12498	12256	16318
CG15515	337	139	136	66	0	1
crb	2108	1864	2444	2538	1533	2508
ash2	1193	1266	1568	2578	1103	1702
ND-23	6542	5010	5395	7047	5422	5732
Ppcs	538	528	513	811	1261	1456
Nepl11	415	289	342	138	30	34
Oamb	2	0	3	6	4	4
RnpS1	1307	1190	1232	1403	593	1112
CG10407	225	128	164	199	63	99
ATP6AP2	29904	21584	25535	48861	36931	44303
CG2310	3697	2966	3449	4623	1377	3038
Cyp6d4	1823	1804	2376	3044	4845	6522
CG1092	9	36	12	6	4	10
woc	1390	1102	1549	2479	1656	2147
Surf6	470	386	538	562	304	635
CG8301	16	10	16	52	4	7
CG5326	32	10	19	50	0	4
TotC	1232	1150	1336	992	70	226
GstD9	2158	1948	2292	3118	1346	1635
CG14692	6	2	12	6	4	0
Orct2	1064	684	783	1319	181	624
Ipp	2132	2009	2395	4201	1513	2436
Klp98A	520	496	609	1070	1375	1371
Bin1	883	1119	1197	834	378	620
CG2767	1074	1085	1180	2018	638	1400
cdm	575	531	722	2081	899	1350
GstD4	25	72	62	38	30	41
sro	45	52	94	35	22	23
CG6283	35370	38497	42310	40407	17070	26069
B52	6490	5950	6004	9348	4490	7340
CG5013	513	394	366	600	238	344
jigr1	262	322	337	607	276	392
E(spl)m7-HLH	72	32	30	4	2	32
Cipc	1307	1431	1724	1883	697	1985
kumpel	618	4	0	148	6	46
stck	3919	3461	4278	9221	3569	5842
CG10550	960	513	647	1596	5358	3917
CG15544	130	112	118	109	332	346
Ras85D	1713	2034	2428	4093	1913	3665
dco	1624	2208	2238	2878	1875	3104
Cyp6d5	8907	7083	7566	16002	64102	40614
Alh	2115	2117	2267	3735	792	2687
CG9853	2026	1850	2277	3326	2036	2686
dgrn	108	202	262	180	220	119
CG14879	2708	2753	2967	3726	1594	2181
Nrx-1	1068	969	1121	576	899	670
Rrp46	405	427	389	518	325	357
CG6236	1474	1404	1657	3453	996	2314
CG31380	36	4	0	24	90	12
mIF2	251	305	330	520	342	406
CG34404	154	200	170	458	172	338
Idi	600	649	644	1055	250	484
CG8870	81	54	70	32	11	43
Taf7	180	244	285	410	252	434
mtTFB2	313	343	395	378	150	308
Burs	359	372	372	142	236	159
glec	1180	1573	1640	571	544	944
Cpsf100	758	742	814	922	518	1131
InR	9209	12088	13856	1904	591	1389
CG5808	75	113	105	62	57	55
Pos	2	2	5	0	1	6
CG5316	206	338	402	576	394	838
CG18268	8	18	10	38	4	2
7B2	944	860	938	1289	862	1128
CG11839	106	136	175	200	102	194
tst	610	609	667	1207	792	1177
Gpdh3	121	183	187	45	56	68
CG7059	25	23	36	21	6	7
Lk6	25669	27213	30103	19067	23082	18947
CG12259	488	506	544	724	390	694
Irp-1A	2186	1818	2272	4480	3416	3339
salt	237	20	33	218	4	38
CG45080	7811	6864	4021	4942	4	348
CG5854	2801	2029	2520	3470	2390	3749
CG14676	19	27	46	10	2	47
Ire1	1058	1109	1526	3190	2686	2791
Argp	1832	1680	1798	2705	1005	1904
CG17190	538	387	483	703	412	498
CG17111	464	289	318	1156	45	277
phu	394	285	320	25	24	0
Antp	192	188	249	86	35	74
CG9593	14	14	33	13	34	39
RpL32	92201	85824	90775	90350	91982	64349
Eip93F	20496	18940	20839	5235	2415	5132
jagn	976	1162	1450	2879	2100	2582
Rpn5	5770	6019	5938	6487	4028	6688
CG10311	582	427	439	908	242	448
CG31467	62	38	49	50	36	24
Prosbeta7	8270	7413	7603	11092	4716	8857
Nha2	392	190	327	2809	472	2370
Gclm	5584	4991	5522	7657	15131	9524
CG31104	816	630	699	1708	5629	2068
CG11089	841	772	911	1865	1018	1372
Dpm3	578	566	521	888	393	508
CG31126	637	577	590	503	344	318
CG5948	22	10	23	16	1	6
mod(mdg4)	1305	1457	1590	3791	1334	2621
Gdh	8386	7058	6910	14058	11221	14979
CG6005	384	406	471	753	362	729
Fur1	6826	6995	8234	4287	2221	5981
CG7530	227	198	238	557	153	148
CG8223	2	5	5	26	16	36
CG14855	193	136	240	221	140	162
Ubc84D	12	23	45	6	7	7
CG18493	90809	58735	68221	143172	56508	90464
Arl8	3188	3277	3766	1906	1274	2544
PGRP-LB	11867	8149	8744	11730	10173	11694
Cont	1490	1285	1502	1383	417	888
Synd	6068	5782	6269	9352	5718	9686
CG6923	515	478	764	770	553	950
E(spl)mbeta-HLH	1213	883	1085	1134	311	936
CG32473	17807	13136	14310	40640	31489	46271
CG12213	623	688	654	1414	932	1405
UQCR-C1	43213	29541	33582	40613	35836	32551
Dad	845	1018	1169	1263	1210	1046
Mical	1869	1965	2102	2564	2922	4056
EMC1	3239	2951	3505	7485	4395	5668
qin	6	19	16	6	11	32
CG31446	8993	6613	7841	4759	9412	8605
Bicra	740	699	810	223	351	221
Bet5	642	548	516	422	362	380
Nup43	464	376	435	637	202	483
Arc42	1664	1186	1346	2530	1021	2292
CG13658	476	779	924	1553	1967	1730
Trax	866	752	819	924	497	808
nero	4970	3123	3513	5801	3353	4703
Sap47	1919	2159	2428	1895	2677	3291
Vha100-2	16226	13330	14813	35816	21434	26516
Nep2	552	272	376	835	50	188
CG45218	40	77	59	75	22	73
AP-2mu	1439	1598	1731	4242	1242	2885
Gnpat	711	620	784	2637	1943	3620
CG6432	7	10	4	26	0	2
Ppn	2337	2228	2760	4498	1251	2220
CG42633	0	2	8	2	6	10
Tti1	314	287	381	719	424	405
Keap1	522	369	488	1403	1320	1296
Zip88E	232	250	282	574	481	621
Nnk	30	58	26	41	56	39
Mvl	5460	3889	4188	8306	13910	9326
Hsdl2	6920	5525	6092	10209	6370	7460
CG46281	12	18	17	4	6	9
CG2126	382	298	376	630	334	549
Oga	83	56	94	343	209	253
Rbf2	34	21	40	108	26	75
Akt	3142	3822	4130	3218	1377	3409
CG15696	14	2	9	8	2	4
CG10365	926	783	1043	1893	976	1009
CG1983	933	741	1018	1466	1331	1493
l(3)neo38	2592	2703	3207	1057	1078	1696
Cog7	3380	1920	2188	2349	1028	1363
Nup37	342	302	423	438	205	462
Cpsf73	632	534	621	934	446	694
CG42564	21	28	37	17	13	8
mfrn	5144	4852	5721	8944	3280	6055
CG6040	152	210	230	295	234	306
CG31142	379	404	314	268	280	255
CG16953	2345	2689	3007	5749	4136	4618
Dic1	2133	2265	2181	3413	2875	4187
PolZ2	260	534	568	578	107	404
Taf1	718	767	764	1673	1619	2350
CG31548	1623	1189	1569	2392	2757	2297
Skeletor	27	12	16	40	18	10
CG31510	251	428	579	158	227	292
CG8319	210	176	202	166	72	106
RpL35A	49645	50454	53370	69042	67857	55743
CG9626	352	348	484	878	402	526
CG16779	145	182	204	8	2	26
Atx2	3842	5423	6325	2997	2728	4139
Cerk	2321	2087	2456	4471	2592	3088
SMC1	849	892	896	1240	1156	1510
CG17270	128	172	148	327	222	280
krz	480	556	617	824	662	811
Arl2	415	340	431	605	173	305
wge	2576	2700	3169	3084	2174	2978
CG14642	27	132	116	105	55	52
cdi	4587	5069	5833	5964	10958	10191
CG3987	42220	34576	38121	73229	20735	56529
CG10182	6278	2133	2435	627	4738	3063
CG31516	405	224	236	50	4	2
kar	1037	884	910	1628	1125	1162
vrs	34	16	33	16	22	52
CG11317	53	80	55	78	6	88
rumi	243	113	137	250	70	134
CG6330	1097	1148	1274	1976	113	1053
CG7706	443	573	457	525	382	585
CG6356	237	270	228	34	14	23
puc	5390	6186	6925	4190	4301	5206
HP1c	603	514	604	912	363	645
CG13609	11	21	18	12	4	4
CG6985	70	114	81	130	54	60
CG31538	21	6	26	12	19	9
CG6693	428	542	570	1110	428	836
CG1105	632	431	542	2099	458	1437
Pbp45	74	98	62	120	72	58
eIF2Balpha	1044	998	984	1469	788	1103
CG15564	6	12	7	2	11	11
CG2091	603	522	522	816	361	720
CG31249	251	346	348	551	287	473
Rox8	3069	3542	3719	2750	2333	3424
Kap-alpha3	4411	4912	4938	11081	11073	11504
Sas-4	100	158	148	221	76	208
mthl11	14	35	40	0	6	12
CG7685	333	250	326	416	145	344
wake	563	617	695	1121	1234	1178
RpS3	48856	53140	55845	94357	83480	79162
RYa-R	2	4	6	76	0	46
jar	8326	7116	8258	17158	10984	17939
Sfxn1-3	2395	2640	2773	4557	3641	4237
Noa36	1056	1152	1274	2104	920	1368
eIF4G2	3621	3462	3753	1277	776	2127
Sdhaf3	188	225	250	339	95	132
Set	1021	1030	1056	1777	704	1340
CG5246	10214	3912	4346	2869	9163	5030
opa	26	38	49	46	32	40
Pebp1	94597	67018	69457	85082	185244	98337
CG16749	29788	18165	20780	27758	44644	37147
Acph-1	880	828	1108	1903	792	1559
Dtg	920	818	946	1211	704	1660
Hibch	470	598	657	1757	1535	2249
TotA	114	152	116	150	12	28
spn-D	14	12	24	20	10	24
gammaCOP	6122	5217	5411	9471	5914	7653
Amt	16	13	14	25	6	37
CG6195	1678	1394	1659	2650	1504	1700
CG4854	34	56	60	92	42	76
mRpL37	782	832	966	1194	672	1103
CG31525	6	2	6	3	1	0
CG6621	401	402	520	634	390	671
tinc	793	1021	1141	842	58	317
Mnat9	120	66	121	206	114	114
CG31231	16	14	14	20	8	23
Tusp	56	28	56	59	26	48
CG31431	1317	972	1158	2132	2157	2446
CG9799	764	620	810	1756	1401	1142
Alg12	623	584	653	1258	909	1418
mRpL45	2009	1700	1853	3294	2292	2197
Dph5	1749	1576	1686	2315	1360	994
PolA2	152	106	132	228	42	178
Irbp	656	955	924	1364	426	863
CG9839	194	195	188	288	180	307
Nepl21	440	423	546	533	6	336
Rab7	3428	5588	5566	8896	7357	9420
CG17141	176	178	188	388	242	296
CG40198	36	4	14	270	12	96
CG5455	997	702	966	1534	3746	1822
bond	3097	1262	1342	1349	86	228
Dhc93AB	84	66	49	4	4	0
Pex11c	326	276	363	464	381	425
CG5023	3512	3127	3189	4153	665	1324
CG31064	460	436	486	1029	663	810
FER	1098	1044	1344	2158	1593	2406
Caf1-55	1238	1338	1366	2457	998	1782
Ada2a	49	36	64	152	100	209
CG42322	35	46	61	0	2	8
Ude	129	126	163	951	83	503
Scm	603	515	753	977	708	1137
CG11852	1172	956	1182	2315	564	806
Kul	47	51	67	64	33	66
CG6136	124	156	148	243	122	140
CG34376	1064	969	948	2196	2226	2755
Vps16A	526	516	572	1044	872	1149
CG10324	140	196	189	200	216	288
AdipoR	3970	4288	4712	9748	9947	10419
Ktl	138	336	341	178	338	294
Slbp	678	788	760	1014	345	536
CG14860	10	8	11	53	47	29
CG9286	525	514	570	824	552	697
CG18731	518	564	602	660	250	356
CG6688	335	168	236	743	41	86
side-VII	33	38	64	38	28	44
Nlg1	14	22	23	95	32	40
CG17109	7875	6602	7345	10120	7500	7906
mthl5	337	238	208	378	16	132
Mst84B	38	59	20	9	12	11
CAH9	7487	3590	4034	4469	1210	2005
EndoU	156	156	138	229	78	135
CG11069	25	14	26	100	0	26
Invadolysin	75	82	80	334	28	182
Pisd	1105	846	911	1353	591	1051
hng2	30	78	92	70	91	171
HSPBAP1	237	230	257	271	199	334
Octalpha2R	90	128	95	54	25	24
Mkk4	1276	1869	2117	2584	2164	3210
CG11841	64	54	22	88	0	8
CG9630	272	322	373	700	472	432
rec	13	18	24	40	4	18
CG7675	56	10	24	247	0	13
Or85a	19	8	22	2	8	12
GstD3	342	510	390	338	70	82
CD98hc	11340	7474	8658	10617	7104	8687
CG3999	12	2	4	10	5	0
CG10979	669	1014	1123	2206	1076	1535
Hmt-1	5659	3851	4714	8848	5895	7062
RpS20	57709	59298	61869	59209	59138	44537
Sf3a1	855	968	831	1145	689	1225
PIG-L	2010	1955	1973	4905	2563	3813
Ugt35B1	18	6	2	30	4	2
Cad96Cb	26	19	34	19	6	20
Rim	149	175	168	24	26	10
RhoGAP93B	218	230	263	270	267	240
CG4860	1376	1073	1567	2099	452	1023
Srp14	979	791	932	839	517	601
CG6689	616	743	708	1047	548	584
CG14286	234	361	362	458	272	432
tobi	6341	8004	9474	16553	14247	12884
Hrb98DE	3853	3906	4257	2856	3544	3281
MRG15	632	554	636	1060	406	815
Muc96D	62	75	41	4	0	4
aurA	60	45	69	128	16	61
SdhD	6761	4521	5341	8409	5844	7329
CG11842	68	54	50	114	16	24
Mcm5	188	245	220	414	62	322
Dpck	685	488	597	610	487	664
ttk	1907	1846	2330	974	1109	1632
CG17917	2	0	1	2	5	15
Ugt303B1	467	564	783	942	1683	1533
l(3)05822	791	975	1006	1894	1337	1496
CG14866	10	12	18	7	11	0
TTLL6B	204	160	114	108	31	142
Mps1	81	100	89	45	20	94
KrT95D	2799	2511	2561	2687	896	1468
CG31436	1929	1437	1621	4427	857	2538
Dph2	1807	1485	1658	2044	840	1574
Mekk1	3642	2996	3644	7024	2706	3921
ChAT	79	62	82	17	9	16
CstF64	650	500	535	829	350	509
CG10669	107	95	151	326	160	196
Smg6	2076	2005	2392	3718	2166	3820
CG11168	1776	1489	1841	3850	1264	3153
Gba1b	101	41	32	34	43	45
CG31176	106	84	116	589	13	104
Nep7	64	92	86	20	14	10
RpL24-like	6579	7167	7276	9467	8234	6472
Octbeta2R	24	54	52	66	104	65
CG5412	621	538	555	878	521	683
Pcd	572	457	518	682	268	461
Apc	3741	4814	5727	8014	2381	5090
CG33099	516	388	412	544	479	548
CG6295	641	332	418	5776	138953	94750
cindr	27185	23787	25841	28501	9296	20756
Nlg3	12	12	21	4	0	8
dind	810	746	963	1470	1166	1540
CG31549	1748	1682	1881	3190	1716	1890
CG5447	1673	1629	1949	2973	1727	2682
fru	426	566	564	154	274	307
CG1750	41	84	105	180	59	100
CG33331	302	238	257	326	149	202
Nepl18	134	112	110	57	8	38
mbo	570	616	739	1158	572	814
Gr94a	239	428	478	305	24	107
CG7966	599	420	469	854	1670	787
CG31343	83046	54911	64174	120300	205196	217309
dgt1	757	805	873	1050	575	890
CG42613	329	384	386	24	28	75
Nab2	1059	934	1225	1330	814	1432
Spn88Ea	453	578	589	1571	45	240
CG43675	1	10	1	2	7	9
AP-1sigma	2302	2729	2933	4664	3057	5241
Osi24	2	2	6	224	2	6
Vps39	631	677	717	1435	610	1036
CG2678	45	38	43	75	80	120
CG1077	292	402	447	657	4	222
Desat1	5080	6381	6836	21889	26798	30405
Ets98B	28	10	22	803	4	29
Mlp84B	4473	3663	4192	7975	3377	7162
CG14313	15	6	4	5	2	20
CG31546	40	29	63	45	26	62
CG14667	228	296	342	518	264	422
CG14712	515	585	662	820	469	538
boss	16	10	8	4	4	2
Mau2	537	341	451	810	372	513
CG3909	1459	872	1132	1370	612	987
GstD5	527	1655	2069	570	869	520
p38a	3180	3430	3362	4589	1988	3574
poly	1556	1384	1496	2442	1661	2099
TfIIA-L	3705	2801	3543	4982	2278	3617
Fst	31427	33932	36259	27145	21079	27659
betaGlu	805	465	750	869	729	1262
Fip1	1366	1507	1597	1702	1008	2382
Hrb87F	3617	4115	4544	2750	2815	3908
sgll	3001	2190	2389	5331	3989	5105
tbrd-1	12	6	14	0	2	6
Naam	451	1145	1216	841	56	362
CG7483	1516	1446	1791	3039	1716	2325
CG9636	91	139	174	431	151	437
Coq2	628	539	627	848	681	598
Kaz-m1	8216	7178	7550	11184	13097	10553
VhaAC45RP	26	32	36	36	26	52
CG42724	862	910	934	892	1091	1372
lute	1237	1362	1521	3056	735	1852
omd	1375	1027	1203	2892	1615	1250
Brd8	729	706	770	988	483	617
Mtl	494	784	930	599	194	631
Wdr24	362	285	361	563	410	494
Whamy	14872	13126	14406	18933	9719	17116
Xe7	1795	1604	1775	2145	1564	2705
AP-1mu	3271	2518	3059	6453	2910	4777
cry	2862	1431	2112	3640	2293	3381
CG10435	1483	1399	1819	2795	1019	1875
stac	392	552	544	1188	627	875
Nepl16	189	202	274	336	100	202
CG5986	474	596	626	739	655	939
su(Hw)	680	700	810	1110	828	1730
CG1907	3996	3210	3639	6628	5100	6534
CG11318	6687	4578	4933	6647	3388	6370
CG6966	2342	2804	3198	3950	1991	3665
Acp98AB	125	51	81	12	10	31
hdc	8343	10599	10972	1525	762	1586
Sccpdh1	3582	2580	2727	6677	4086	3134
CG5515	1717	1339	1560	2215	1025	1420
CG3281	157	178	139	379	186	300
Mhcl	1337	1333	1567	2522	1434	2106
CG31300	1610	1547	1622	2846	7621	5029
CG31368	260	343	299	568	452	635
Sec10	683	687	707	1050	1126	1212
corto	1617	1326	1546	534	696	644
CG5728	250	326	386	943	1113	999
Ugt302E1	3778	2386	2581	5082	10897	15919
CG31370	665	817	935	1067	505	874
CG7518	3120	3131	3302	5973	3207	4333
Cnx99A	7715	7345	7784	11581	10418	15334
scpr-C	134	53	88	128	50	38
Bdbt	714	625	701	938	459	593
CG31388	120	43	109	139	54	79
Paip2	1899	2458	2135	383	1653	963
beta-PheRS	2456	2030	2269	2973	2247	2703
Nup98-96	2394	2417	2826	5113	2252	3577
Capa	5	1	4	1	0	5
CG5916	119	209	208	747	543	458
hd	114	154	160	261	88	166
FBXO11	742	1022	1070	812	928	1036
Nup93-2	204	202	258	663	448	527
5-HT7	68	92	128	20	28	6
hb	72	82	66	66	56	51
twf	3050	2368	2725	4184	1367	3077
Nmdmc	1689	1138	1285	1224	322	806
CG7601	1214	764	906	1354	979	1374
CG4733	161	126	227	253	162	263
PR-Set7	325	325	450	410	303	651
CG6678	78	87	104	157	178	109
ATPsynC	82067	74005	75853	84876	79019	67200
CG14543	533	435	548	686	411	443
Ndc1	643	606	594	1147	413	876
lap	730	1009	1248	1036	1158	1680
Rpt5	4412	4745	4713	6101	3438	6131
CG31207	168	100	95	12	13	6
[truncated: 7,834 more rows]
[truncated: 6 more columns]

## Sheet: Fig2 data statistical approach
Fig.2E				Fig.2F				Fig.2G				Fig.2I				Fig.2J				Fig.2L				Fig.2N				Fig.2O
p-values by unpaired t test				p-values by unpaired t test				p-values by unpaired t test				p-values by unpaired t test				p-values by Mann-Whitney U test				p-values by unpaired t test				p-values by one-way ANOVA				p-values by one-way ANOVA
Old vs Young， p=0.0005				Old vs Young， p=0.0052				Old vs Young， p=0.0278				Old vs Young， p<0.0001				Old vs Young， p=0.0044				Old vs Young， p=0.0195				Old vs Young， p<0.0001				Old vs Young， p<0.0001
																								Old+Aspirin vs Old，P=0.9973				Old+Aspirin vs Old， p<0.0001
