# Supplementary material for: Aging-related peroxisomal dysregulation disrupts intestinal stem cell differentiation through alterations of very long-chain fatty acid oxidation
Source: PLoS Biol. 2025 Dec 19;23(12):e3003552. doi: 10.1371/journal.pbio.3003552 (PMC12716710; doi:10.1371/journal.pbio.3003552)
Supplement: S3 Data — (XLSX) [file pbio.3003552.s011.xlsx]

## Sheet: Fig3 data
Fig 3A									Fig 3B
	baseMean	log2FoldChange	lfcSE	stat	pvalue	padj	change		Gene	Old_1	Old_2	Old_3	Old+Aspirin_1	Old+Aspirin_2	Old+Aspirin_3
cpo	2854.87509423938	-2.62223	0.163252053283637	-16.0624	4.67834659614236e-58	4.55343474202536e-54	Down		TyrR	929	747	898	754	1939	1221		Fig.3D								Fig.3F								Fig.3H					Fig.3I						Fig.3L			Fig.3M
bru3	1090.16252733343	-3.34796	0.221008757594223	-15.1485	7.74811158839359e-52	3.77061850449174e-48	Down		CG11598	14	24	8	4	2	13		Genes	Relative expression							Genes	Relative expression							PEX5 Relative expression			Genes	Relative expression							PEX5-HA puncta per esg+ GFP cell			The intensity of GFP-SKL puncta per peroxisome in esg+ cell
hdc	5938.64021168069	-3.2422	0.242373817396708	-13.3769	8.25677806929386e-41	2.67877403161457e-37	Down		CG1647	158	180	244	152	186	220			Old			Old+Aspirin					Young			Old				Young	Old			Young			Old				Young	Old		Young	Old	Old+Aspirin
CG12071	303.758328533224	-3.66588	0.293459778469782	-12.4919	8.26154958445732e-36	2.01024155263808e-32	Down		Drice	3044	2942	3484	6078	1862	4743		pex5	1.10329	1.03393	1.14295	4.47949	3.12387	5.78908		PEX5	1.07923	1.11729	0.82932	0.115023	0.223756	0.169576		1.02757	0.615985		pex5	0.918064	0.92445	1.05397	0.077433	0.119887	0.029373		11	3		8.37174	7.37188	10.4472
Unr	5742.61066528743	-3.18764	0.260213316983852	-12.2501	1.67746946356246e-34	3.26536205777069e-31	Down		CG4783	3694	3421	3276	9159	4185	5572		pex7	1.07923	1.08923	0.858565	0.738986	0.64516	0.98242		PEX7	0.948736	0.864836	1.09765	2.60268	2.32947	2.44528		0.918868	0.636936		pex7	1.19196	1.04488	0.802923	2.7384	2.48515	2.71948		8	5		9.20455	4.46905	8.12273
CG9717	877.711996514011	-3.15131	0.259758383702682	-12.1317	7.17343836633835e-34	1.16365126032619e-30	Down		CG11837	388	458	349	494	252	360		pex2	1.00097	1.00004	1.00406	0.993888	0.522525	0.713958		PEX2	0.650671	1.17283	1.31039	0.80107	0.535887	1.05702		0.853268	0.650253		pex2	1.14515	0.974905	1.01338	0.843937	1.13835	0.828332		9	0		12.125	9.1	12.0469
SK	291.044626650166	-3.44525	0.284373621279695	-12.1152	8.77315857529444e-34	1.2198450344763e-30	Down		LpR2	2575	3153	3907	2580	3084	3321		pex13	0.993092	1.07923	0.933033	1.10114	0.803902	0.873699		PEX10	1.03049	1.38831	0.698985	1.2086	1.18372	0.552227					pex3	1.10701	0.886791	1.01866	0.98196	1.1654	1.18744		11	13		7.14474	4.31176	4.58788
Imp	4463.40689236345	-2.83868	0.234862693816528	-12.0866	1.24399478803251e-33	1.51347515899005e-30	Down		meigo	2679	1928	2313	4849	3168	3612		pex14	1.0002	1.00015	1.00494	1.49981	0.755387	1.03214		PEX12	1.48452	0.806642	0.835088	1.18921	1.36604	1.27456		PEX7 Relative expression											20	8		10.7239	3.09659	4.62432
CG7142	8390.22906411387	-2.75269	0.230976558076651	-11.9176	9.58330376987975e-33	1.036381062136e-29	Down		CG8066	4994	5384	5391	5235	1069	2670																		Young	Old										14	11		9.98889	7.37	13.09
Atf3	9383.35176610654	-2.88727	0.242973456999079	-11.8831	1.44931571793527e-32	1.4106189882664e-29	Down		slmb	1081	1429	1465	2484	1754	2358																		0.474782	0.896775										19	15		8.98077	9.885	13.0542
Eip93F	12672.9354831347	-2.53782	0.21536039785762	-11.784	4.71722023092769e-32	4.17388222796538e-29	Down		CG7131	158	79	122	116	107	97																		0.413901	1.29358										10	19		4.70577	6.53333	11.4765
CG12236	1931.17322659907	-2.75736	0.236960674692352	-11.6364	2.69291257295281e-31	2.18417650604581e-28	Down		CG6126	346	228	350	892	578	544																		0.524925	1.1406										12	10		4.97632	2.27222	15.6306
scyl	14257.9116548778	-3.07445	0.26668832098285	-11.5283	9.50423141945693e-31	7.11574495427495e-28	Down		CG7694	661	599	561	513	292	290																													9	8		10.5719	5.00227	8.77297
CG45050	29979.0510018478	-2.33052	0.20535836446492	-11.3486	7.53844830461604e-30	5.24083695348771e-27	Down		jdp	58	44	43	94	12	56																													21	14		5.57647	6.03636	10.6985
InR	6846.6371112325	-3.51891	0.313475901870427	-11.2255	3.0578472370736e-29	1.98413514389582e-26	Down		Skp2	307	502	501	782	304	598																													22	17		8.5475	4.93571	5.025
CG42541	1335.06964202116	-2.76566	0.249333476891304	-11.0922	1.36862272302605e-28	8.32550310200786e-26	Down		betaTub97EF	12364	10782	12338	18082	13317	16591																													25	5		3.80741	3.51	6.57586
kek3	571.468661037258	-8.94158	0.813769655528218	-10.9879	4.37185104531735e-28	2.50301330729846e-25	Down		Dl	523	773	990	324	117	517																													16	8		12.5	4.35	4.98281
Pits	4384.64079984479	-1.65439	0.153083131401147	-10.8071	3.18572224288908e-27	1.72259081055774e-24	Down		CG18404	62468	34468	37170	43026	81467	34887																													19	9		23.8407	1.66795	9.76379
Dhit	829.779411154954	-2.47988	0.233136274390245	-10.637	2.00425078167642e-26	1.02670383463456e-23	Down		CG31463	2452	1279	1342	1330	6786	8820																													10	4		6.256	0.483871	11.625
hth	3846.61664178063	-2.79504	0.263250017567861	-10.6174	2.47299542351462e-26	1.20348322285339e-23	Down		CG31077	11	48	40	3200	10	22																													6	5		2.81447	5.68611	8.26
Gycbeta100B	800.279608427334	-4.04589	0.381319062435597	-10.6103	2.67027570683416e-26	1.23760921212461e-23	Down		SpdS	130	31	41	52	8	20																													18	2		8.3881	3.90238	9.83
vg	173.124459629448	-4.3762	0.412658093862674	-10.6049	2.82740227563544e-26	1.25086847039817e-23	Down		TkR99D	72	46	80	358	104	58																													20	16		10.25	13.1125	11.9289
CG6356	142.791747016209	-3.6725	0.34922230213034	-10.5162	7.27311687990292e-26	3.07779333009109e-23	Down		pxb	157	80	121	62	39	48																													15	10		3.504	3.93814	4.65278
Trf2	3935.02455976354	-3.09622	0.295315250447257	-10.4845	1.01832213665956e-25	4.12972056504481e-23	Down		sp3	656	754	842	1454	472	912																													14	9		6.6	1.098	6.00182
chrb	2714.9553680464	-2.93315	0.284750533610399	-10.3008	6.98982451369296e-25	2.72127847967094e-22	Down		ppan	345	306	367	594	407	482																													26	4		3.74375	4.60441	9.24
f	346.825813000484	-4.82036	0.472934143046473	-10.1925	2.14287377051455e-24	8.02176554169926e-22	Down		peg	114	77	102	218	50	36																													13	8		5.85714	3.26538	9.92941
trn	586.84679572813	-2.20449	0.22089922004368	-9.9796	1.87220685032532e-23	6.74895899045049e-21	Down		Irc	765	683	669	1367	66	749																													18	2		5.28421	5.4069	14.7449
ed	580.701777856832	-2.35409	0.238315997280093	-9.87802	5.18462987662101e-23	1.80221437818401e-20	Down		Atg13	356	525	587	1326	1196	1340																																5.62857	5.93542	8.9119
CG17717	146.545425023576	-3.92734	0.400199285993314	-9.81346	9.85326187264287e-23	3.30695854504942e-20	Down		Ugt303B2	59	50	61	140	485	433																																11.1429	6.69423	10.7909
rgn	3974.94840990455	-2.04584	0.209580922292111	-9.76156	1.64600383857238e-22	5.34018512027498e-20	Down		Scp2	1560	12	18	24	15	50																																9.48636	3.90246	4.845
CG5953	4489.24283602817	-1.94761	0.199903150127615	-9.74278	1.98065509739691e-22	6.21861808482712e-20	Down		Polr1H	136	129	125	219	121	131																																6.53529	8.08125	10.1125
Msp300	15003.8061797019	-1.92962	0.203261033850012	-9.49331	2.23810235993971e-21	6.80732820915413e-19	Down		CG10098	296	331	393	964	361	560																																9.82917	1.90238	3.89512
futsch	129.130781425051	-3.5894	0.378459339927302	-9.48424	2.441606302583e-21	7.20125883122435e-19	Down		Tim17b	3014	3425	3250	3310	3136	3838																																	4.964	10.9905
Frq1	292.970641734984	-3.53482	0.37924592226937	-9.32066	1.15617852349331e-20	3.30973104975305e-18	Down		alpha-Est1	1688	690	898	1918	9236	4795
dpr9	82.4484687124962	-5.35581	0.576799623416482	-9.28539	1.61123203574028e-20	4.48060611538862e-18	Down		ClC-a	499	543	694	1390	2396	1937
Rap1	9393.09039396897	-1.93484	0.208621969420347	-9.27438	1.78661617382294e-20	4.83031533883853e-18	Down		CG43117	70	51	74	73	20	45
Psc	1428.98083086278	-2.35064	0.254660553904741	-9.23048	2.69430253762914e-20	7.08747205371471e-18	Down		p24-2	287	99	121	26	10	19
spen	8016.28746336615	-2.39021	0.260249090105102	-9.18431	4.14175055564153e-20	1.0608331094226e-17	Down		CG31265	3562	2692	2928	4773	4807	10165
Sf3b3	809.11796921523	3.52214106090052	0.39616076508239	8.89068623483706	6.07326506856438e-19	1.51566894647018e-16	Up		SKIP	24	28	61	20	41	21
dnc	5839.44780194138	-2.03753	0.229684742233793	-8.87098	7.25042945044925e-19	1.76421074603056e-16	Down		CG18528	379	438	413	540	132	392
chinmo	377.831118398838	-3.48624	0.400553791365157	-8.70354	3.21680370548004e-18	7.63637816230176e-16	Down		CycG	40237	47207	44508	24466	34802	37114
mamo	3938.4966893385	-2.86631	0.330579357102966	-8.67057	4.29951481063214e-18	9.96361372663871e-16	Down		CG42675	296	108	191	399	6	37
Pkc98E	2032.0982332515	-1.82773	0.212730094100316	-8.59179	8.56267838225036e-18	1.9381522952196e-15	Down		PolQ	87	69	133	225	153	136
kuz	1499.59016847946	-2.29548	0.267890616071662	-8.56871	1.04647091952445e-17	2.31484124084807e-15	Down		CCT1	11426	8339	9391	14391	6439	10294
dtn	1171.06417622865	-2.36449	0.278195048487933	-8.4994	1.90571087890099e-17	4.12184088540963e-15	Down		prt	73	45	40	100	66	114
smal	532.354847504633	-2.8279	0.333032280437901	-8.49138	2.04193325549413e-17	4.32046442950529e-15	Down		CG5466	14	32	22	60	16	12
Mkp3	8304.1896247646	-2.66843	0.316880212115615	-8.42094	3.73475340780892e-17	7.73411806770302e-15	Down		alpha-Est10	478	323	467	865	555	751
CG11878	6150.00290896278	1.74435578722965	0.208911612367258	8.34973110141503	6.8418551527101e-17	1.38732867086099e-14	Up		CG13855	2	7	3	0	6	2
CG44838	249.338781797991	-1.91089	0.22893375292014	-8.34693	7.00630777094887e-17	1.39168150070705e-14	Down		CG12877	1062	946	1080	1112	710	1038
frma	224.313780625934	-3.19666	0.390654707947545	-8.18282	2.77277676424826e-16	5.39748724928567e-14	Down		CG7006	514	482	534	838	436	640
AspRS	2229.36079457873	1.78831590360285	0.218635282696386	8.1794478985638	2.85147330997974e-16	5.44184112275153e-14	Up		E(spl)m3-HLH	202	283	264	534	278	656
shep	16398.2442513674	-2.45442	0.300829476983037	-8.15884	3.38264146227854e-16	6.3168928855398e-14	Down		Dtd	204	224	184	214	153	125
CG32767	1544.63855117959	-2.12498	0.26051566736607	-8.15681	3.43979577657053e-16	6.3168928855398e-14	Down		Cyp9f2	26670	19743	22585	33321	31881	41078
CG2865	3262.65542143922	-2.31572	0.284712585251719	-8.13354	4.16948440602558e-16	7.51510957849018e-14	Down		ncd	264	284	358	481	108	275
sty	7730.35728514218	-2.2707	0.27956594508823	-8.12223	4.57682038233878e-16	7.9546772823756e-14	Down		CG9801	350	318	359	640	136	280
ovo	80.9246569073667	-2.91897	0.359369964813282	-8.12247	4.56806295854581e-16	7.9546772823756e-14	Down		CG6937	621	700	819	1231	706	1153
Cyfip	2643.03839254939	1.65936768109949	0.204975390109411	8.09544833754805	5.70538240210023e-16	9.62897350876989e-14	Up		mRpL19	880	785	890	1298	709	1087
Sh	191.461190410983	-2.95443	0.364980981949253	-8.09475	5.73800948842755e-16	9.62897350876989e-14	Down		CG14609	25	29	28	2	2	0
Rab30	1329.1613553822	1.48020914736771	0.184459267233952	8.02458542508652	1.01869380959049e-15	1.68049946588885e-13	Up		Usp1	1388	1590	2060	3568	4333	4382
brat	2135.10253075876	-2.09456	0.262015595916387	-7.99403	1.30601573441929e-15	2.11857519051715e-13	Down		CG5641	1374	922	1165	1822	544	1098
msi	295.001835402332	-2.54958	0.321324489133778	-7.93459	2.11193306732747e-15	3.36974500726201e-13	Down		alpha-Man-Ic	1719	611	763	269	10	138
rdgA	579.69603968083	-1.57071	0.198030559353402	-7.93164	2.16274225632476e-15	3.3951565130337e-13	Down		AOX3	4889	4156	5110	11994	13449	10835
Muc68E	2594.40774111305	-1.62656	0.205910549676587	-7.89934	2.80377458000869e-15	4.33160920432137e-13	Down		pll	1023	750	933	1479	379	964
Sumo	7702.55997618516	-1.60826	0.205384615445979	-7.83047	4.86057915807646e-15	7.39187764774347e-13	Down		Vps2	4568	4631	5426	9710	2459	7186
CG12535	114.135416184818	-2.99024	0.384989384592687	-7.76707	8.03225686564104e-15	1.20273778574283e-12	Down		CG9399	1851	1848	1825	2951	3072	2565
nmo	1136.00369267981	-2.14099	0.277153769646322	-7.72493	1.11911915990596e-14	1.65036163384314e-12	Down		vib	5468	6039	6107	4821	6134	8514
fz	675.343315359934	-2.3255	0.302021009333288	-7.6998	1.36281366703182e-14	1.97974110764488e-12	Down		abs	262	214	374	510	326	501
fax	2653.29589581909	-2.24339	0.291831323252712	-7.68728	1.50296950027596e-14	2.15123560973322e-12	Down		msps	1086	1291	1412	2117	1577	2195
Twdlbeta	906.936935137523	-3.21051	0.418992158498506	-7.66247	1.82395556933061e-14	2.57283471830359e-12	Down		Med	1645	1534	1778	2814	1364	2397
Mur2B	547.598762452406	-2.01229	0.263537222143058	-7.6357	2.24598213304279e-14	3.12287772870078e-12	Down		Esyt2	3163	1967	2075	3170	338	1148
DIP-alpha	197.187166558163	-2.4871	0.328165489983185	-7.57878	3.48808134617382e-14	4.78161911863518e-12	Down		CG4393	731	1041	1033	810	194	793
CG6839	3382.94843392379	4.69765331873982	0.621026302470941	7.56433874064396	3.8984262412222e-14	5.26991425080773e-12	Up		Jon99Ciii	234916	100166	106445	224730	1218771	1033583
sog	2124.10916873341	-1.46963	0.196095682961732	-7.49445	6.65747882573093e-14	8.87633443984098e-12	Down		Jon99Cii	234916	100166	106445	224730	1218771	1033583
Nep6	193.292435801173	-2.52211	0.337291932921038	-7.47752	7.57358797047141e-14	9.9613150968376e-12	Down		CG10184	1315	1007	1184	1375	1112	1907
Sdc	7958.45024862038	-2.1087	0.283120961485936	-7.44806	9.47214071847037e-14	1.2292312748383e-11	Down		GstD8	750	670	678	580	265	758
Sdb	1226.50618509029	-2.08121	0.280780579426465	-7.41224	1.2418631521648e-13	1.59040185000263e-11	Down		CG31223	175	283	258	378	244	274
fbl	1573.56818292599	2.02662863233791	0.273913451180711	7.39879193081638	1.3742898814475e-13	1.73713810599072e-11	Up		mld	197	218	298	453	113	205
CG4716	996.30675122434	-3.32	0.455646750635833	-7.28635	3.18468795691166e-13	3.97391895956681e-11	Down		Octbeta3R	27	4	33	2	8	9
CG8568	111.599127147012	-4.14247	0.569275248287571	-7.27675	3.41965915111269e-13	4.21310664782023e-11	Down		Nuak	3317	3282	3418	2943	1259	2509
nAChRalpha3	121.000301569293	-2.361	0.325464875455279	-7.25423	4.03960571704711e-13	4.91468530550244e-11	Down		CG9590	883	1006	1120	1824	1318	1716
CG12206	85.7590124850705	-2.57085	0.35475198841993	-7.24688	4.26470480051383e-13	5.12449034856804e-11	Down		Unc-115a	4959	5356	5105	6100	4077	6611
CG30460	765.281225390947	-1.69235	0.234100950157337	-7.22914	4.86047455817528e-13	5.76914620423414e-11	Down		CG1124	16	6	18	4320	0	84
Dscam2	91.3405026994556	-2.8695	0.398663560502172	-7.19781	6.11882011487203e-13	7.1752380937409e-11	Down		MED31	843	850	775	1045	484	700
shakB	113.758423174329	-3.0596	0.425895185482035	-7.18392	6.77395509127722e-13	7.8489172504049e-11	Down		pHCl-2	3415	2396	2707	3035	4533	3542
Gbp2	966.73631789874	-2.79935	0.390178722255436	-7.17454	7.25497991313023e-13	8.30737876405842e-11	Down		Aduk	432	502	427	1096	1004	1091
mtt	345.105041546119	-2.72822	0.381539538452092	-7.15056	8.64216682108673e-13	9.78072205460897e-11	Down		Bili	6	16	6	2	3	14
hwt	497.725139357618	-1.93214	0.270321274813758	-7.14758	8.83216806990843e-13	9.88086112924354e-11	Down		Exo84	1167	1093	1424	2416	1181	2519
CG4658	2941.02137890682	1.49570893423311	0.20966842126824	7.13368720566444	9.77152530018568e-13	1.08075290621258e-10	Up		Atg17	1406	1959	2550	1564	1998	2396
Muc18B	102.856571927417	-2.83322	0.397277201679269	-7.13159	9.92143563474923e-13	1.08500374194398e-10	Down		Rel	16701	14132	15510	18724	11905	15281
CG2747	1294.72484350834	1.85970575709234	0.260894395832682	7.12819357869617	1.01694691008547e-12	1.09977158620687e-10	Up		CG7800	188	194	140	194	116	100
CG7326	171.661412763541	2.39557368665416	0.337825874681995	7.09114921676493	1.33002839335609e-12	1.4225457530258e-10	Up		CG8064	394	375	474	886	635	636
Ten-a	383.194259430589	-1.98905	0.280947916113744	-7.07977	1.44391895434235e-12	1.52757208506675e-10	Down		tmod	1411	1617	1987	1502	963	1963
Ubr1	2914.23906372708	1.32245287024515	0.187527269429869	7.05205634500915	1.76292782375174e-12	1.84500822672857e-10	Up		MtnA	22974	24832	22430	27884	8644	3792
CG32369	4411.05918694898	-1.5713	0.223377546707933	-7.03428	2.00297155400531e-12	2.06333621928864e-10	Down		htl	189	270	338	668	377	428
luna	1986.68239094393	-2.07548	0.295084030725783	-7.03352	2.01394165038961e-12	2.06333621928864e-10	Down		Clbn	712	1042	1113	1016	1372	1682
shot	18337.5446801055	-1.42349	0.202552917418827	-7.02774	2.09904902713708e-12	2.12144413701304e-10	Down		Npc2d	4476	2521	2344	2423	16213	13239
CG42369	343.290698399415	-3.15879	0.449539146210646	-7.02673	2.11425132323297e-12	2.12144413701304e-10	Down		CG5071	48	38	44	4	0	10
CG33136	79.7103103645168	-4.7156	0.671342469293853	-7.02413	2.15402219238382e-12	2.13929571412977e-10	Down		aus	5367	4604	5047	5607	1462	5091
aqz	26301.6445633085	-2.49064	0.354750307883631	-7.02084	2.20542985407366e-12	2.16822714845444e-10	Down		CG10041	74	76	102	22	19	35
CG5853	1381.95857455699	2.58455411669219	0.368593458845246	7.01193701263516	2.35041023060477e-12	2.28765427744763e-10	Up		CG10898	382	344	390	792	467	664
Gbeta13F	14910.7411255595	-2.04583	0.293008163687352	-6.98217	2.90647745614201e-12	2.80086584956734e-10	Down		Or85f	20	13	23	11	6	19
AhcyL2	993.34426997684	1.42102515711389	0.20377801114307	6.9733979105145	3.09375964735267e-12	2.95211398506702e-10	Up		Takl2	1496	1068	1234	1017	1080	1161
CG7290	95.1992789902257	-2.82326	0.405134327031895	-6.9687	3.198890246116e-12	3.02279599664534e-10	Down		Dop1R2	30	17	35	48	10	12
jeb	66.3572491271732	-3.89532	0.560710037543388	-6.94711	3.72834096660902e-12	3.48922525269285e-10	Down		CG18622	1152	725	901	1535	1673	2774
Yp1	2690.5249722251	-3.07859	0.443373255644018	-6.94357	3.82308517131166e-12	3.54381790213108e-10	Down		Cad86C	135	64	73	341	10	68
Ent3	1810.5148330711	-2.30902	0.33305914519731	-6.93276	4.12719413197289e-12	3.78962080061247e-10	Down		kat-60L1	22	0	17	10	4	3
fat-spondin	462.488495165032	-3.25825	0.47052779254353	-6.92466	4.3701799770028e-12	3.97523006693161e-10	Down		CG2846	2056	1916	1790	4086	2065	2444
CG34417	18384.4543858383	-1.35149	0.195788940516522	-6.90279	5.09896638627572e-12	4.59520739237237e-10	Down		CG31051	39	32	22	14	8	18
CG10459	52.9494592499552	-3.6461	0.529436611022701	-6.88675	5.70804790930941e-12	5.00508381092869e-10	Down		tefu	190	182	188	278	180	244
CG40439	195.021731587439	2.15929770894415	0.313511374176882	6.88746210440797	5.67964958915848e-12	5.00508381092869e-10	Up		CG8500	11	22	39	27	18	8
CG46302	195.021731587439	2.15929770894415	0.313511374176882	6.88746210440797	5.67964958915848e-12	5.00508381092869e-10	Up		kuk	435	516	443	528	82	526
CG13685	112.043841039293	-3.6607	0.533936616944848	-6.85606	7.0785682831836e-12	6.1514022410916e-10	Down		wfs1	1419	1208	1612	1626	450	800
zld	42.9222732465384	-4.0314	0.588788922329473	-6.84693	7.54527946408233e-12	6.49895619680649e-10	Down		Sas-6	17	32	18	65	7	42
CG42613	216.861156409489	-3.35033	0.489820891374458	-6.83991	7.92440982147926e-12	6.76563866600505e-10	Down		Karybeta3	6900	7935	8447	23370	18651	16324
Obp99c	199.47803591448	-3.46121	0.506529596138468	-6.83319	8.30454704571598e-12	7.02853533877858e-10	Down		CG4210	1273	1162	1245	873	853	918
pAbp	74740.2591103048	-1.45436	0.213935135571902	-6.79814	1.05981837391143e-11	8.89242433903445e-10	Down		CG31076	530	436	375	370	416	410
lawc	1646.30305851847	-1.33189	0.196381748037036	-6.78213	1.18413126051723e-11	9.85055517830274e-10	Down		E(spl)mgamma-HLH	8	1	16	18	6	4
Syp	7656.0728652378	-2.0782	0.308069713540692	-6.74589	1.52094095579478e-11	1.24611582845097e-09	Down		EMC2A	372	342	386	713	383	439
CG3638	2551.78965007281	-1.92904	0.286019326446661	-6.74442	1.53635980082314e-11	1.24611582845097e-09	Down		f-cup	666	584	807	1704	1575	1221
mei-P26	1919.21698447746	-2.44781	0.362907036705921	-6.745	1.53029176570172e-11	1.24611582845097e-09	Down		mRpS21	185	129	149	345	218	259
Sox21b	88.9913244306999	-5.70055	0.845677071964828	-6.74081	1.57503516472009e-11	1.26692704613394e-09	Down		CG1142	458	611	597	412	275	552
kmr	249.827004197022	-2.18293	0.326809567357177	-6.67953	2.39707784709053e-11	1.91235726932231e-09	Down		Cad87A	92	125	141	114	26	64
CG3819	8867.05244716889	4.0458377876657	0.60641752140723	6.67170331470153	2.5285134458653e-11	2.0008147454152e-09	Up		CG18745	5654	4769	5646	7636	6753	8117
Gfat2	2077.57186815002	1.31811712799222	0.197703025379436	6.66715709313227	2.60805892765213e-11	2.04711593087405e-09	Up		CG12951	438	139	143	18	59	167
sky	822.399598547289	-1.85152	0.277953579058793	-6.66125	2.71509848518668e-11	2.11408428450576e-09	Down		Brf	508	437	504	969	406	842
Ttd14	2713.08094339409	1.84812945346255	0.277518412595774	6.65948409035651	2.74790446567103e-11	2.12264715590287e-09	Up		Cenp-C	56	44	74	50	24	78
cdc14	538.56430640704	1.50115175732066	0.226268343818883	6.63438699371157	3.25853881354395e-11	2.49727230489947e-09	Up		eIF3d1	11913	9464	10606	15411	10574	11703
grh	156.737955930971	-3.21449	0.485859561019676	-6.6161	3.68804447084135e-11	2.80435444021085e-09	Down		CG10514	163	37	29	89	11	64
CG17192	21237.2501286363	10.170574132379	1.54258605183194	6.5931972613785	4.3045401837339e-11	3.24775888436295e-09	Up		CG9356	810	768	929	1365	808	1146
Gnpat	1615.00502221422	1.70854458301327	0.259310780069984	6.58879118929093	4.43421892497941e-11	3.31986559975574e-09	Up		Spec2	130	179	137	326	144	201
Prosap	5822.15153435337	-1.67843	0.255599757395766	-6.56665	5.14611018893831e-11	3.82344202052951e-09	Down		Irk2	1650	1317	1689	7743	972	4455
CG17475	7034.38036782738	1.53114116155576	0.233247864509534	6.56443807009934	5.22294451907366e-11	3.85113022758666e-09	Up		CG43446	14	44	54	68	70	30
Rbfox1	570.900465232994	-1.46322	0.223873070258932	-6.53596	6.32045278373134e-11	4.62533586045542e-09	Down		Ccm3	1752	2262	2438	3119	2146	2801
CG31207	70.301570552564	-3.75052	0.574020033029668	-6.53378	6.41285161565011e-11	4.65793169963601e-09	Down		CG5823	1571	2086	2191	2655	2322	3145
mam	524.922138970065	-1.58231	0.242242250425626	-6.53193	6.49281942027397e-11	4.68108232722419e-09	Down		Pli	805	1119	1488	1345	881	1816
tim	6369.87281023846	2.26417275015072	0.348675201884732	6.49364433694149	8.37844167889575e-11	5.99613035740385e-09	Up		to	7	4	4	9223	0	8
Hs3st-A	249.095583099118	-1.98362	0.306039140120098	-6.48159	9.07622746134208e-11	6.44809648768193e-09	Down		fit	33	7	27	9	45	21
Sgs8	38.2397657327242	-5.33187	0.823094905301703	-6.47784	9.30470435212973e-11	6.5625135840057e-09	Down		MED25	304	377	356	582	414	552
CG14762	82.0861857315832	-2.46378	0.380512331386948	-6.47491	9.48698580822599e-11	6.64293761665205e-09	Down		Mcm2	316	346	450	550	104	434
Lime	118.865521047091	-2.64944	0.409522964659617	-6.46957	9.82829852795808e-11	6.83277354090114e-09	Down		mRpL40	1304	1189	1318	1631	696	1267
CG2258	359.958168127071	-1.8853	0.292063652093677	-6.4551	1.0814622575503e-10	7.46515755513269e-09	Down		TrpRS	1803	1698	1983	2733	1963	2364
Cad89D	80.9322964540163	-4.42544	0.687834734875234	-6.43387	1.24394717912101e-10	8.52629429182027e-09	Down		CG31122	366	384	474	372	411	400
Pka-C3	1383.7183143068	-1.86061	0.289666215970416	-6.42329	1.33364040427428e-10	9.077148290071e-09	Down		Adgf-C	192	155	167	1002	77	167
DAT	41.9719543690874	-5.13418	0.799824210606158	-6.41914	1.37045146454598e-10	9.26291951696252e-09	Down		CG5404	1941	899	1214	358	55	662
Nha1	3788.84	1.71559199680592	0.267803133120675	6.40616850450682	1.49222040285498e-10	1.00164008144742e-08	Up		CG10254	254	384	371	710	336	464
Antp	140.515454477328	-1.98739	0.310798776534235	-6.39446	1.61116750524518e-10	1.06697150221645e-08	Down		CG31106	190	2	6	168	6	16
Ent1	125.688571880645	2.02730048583732	0.317041630753963	6.39442990819897	1.61147447678843e-10	1.06697150221645e-08	Up		Mpi	2518	2141	2402	4307	2224	3098
CG8565	50.5367913305579	-4.23286	0.662651551299475	-6.38776	1.68335792006662e-10	1.10703531324381e-08	Down		CG15522	16	12	16	4	25	87
CAH3	2915.66156940181	1.0946978088589	0.171595893221385	6.37951053669202	1.77654862690229e-10	1.16047971715705e-08	Up		Polr2B	2436	1936	2208	3640	2728	3289
Galphaq	687.934303371459	-1.83623	0.288517674398832	-6.36436	1.96101343577779e-10	1.27243625136168e-08	Down		CG31103	24	8	4	160	0	2
wech	754.721368829975	-2.38105	0.374346398949611	-6.36056	2.01015225499675e-10	1.2956829071446e-08	Down		CG15546	965	660	602	591	0	12
pre-lola-G	94.8288805705699	-2.8146	0.443586634936003	-6.3451	2.22284842701708e-10	1.41990165640185e-08	Down		CG31493	21	3	12	10	12	12
CG43773	2472.02353192733	-1.87884	0.296139028727328	-6.34446	2.23204513952002e-10	1.41990165640185e-08	Down		CG5862	3318	2334	2719	3950	2977	3027
Tsp42Ec	46359.5794729826	-1.80033	0.284184315129454	-6.33507	2.37229127842184e-10	1.49931889694024e-08	Down		CG4360	479	626	621	796	690	729
Ance-4	133.57213681148	-2.93449	0.463948501607622	-6.32504	2.53171261197576e-10	1.58975218402323e-08	Down		Npc2f	10329	5860	6261	6187	15806	4840
Glut4EF	3216.9165593175	-2.09708	0.332248228141786	-6.3118	2.75808451532975e-10	1.72079721716054e-08	Down		Efa6	814	898	913	1154	542	1145
CG30002	53.4294950909747	-3.40173	0.541049595726628	-6.28728	3.23071292971703e-10	2.00283623853095e-08	Down		Prp39	1979	1875	1856	3003	1900	2744
CG12990	161.525	-2.05622	0.327225736539439	-6.28379	3.30420073334692e-10	2.03542947706744e-08	Down		Tl	157	100	209	178	18	54
Hdc	75.9329386312393	-3.69773	0.588658642638105	-6.28162	3.35058377378028e-10	2.03820199188772e-08	Down		CG3301	493	471	466	2144	3625	1539
Cyt-b5-r	977.752893536438	-2.63855	0.420016564854405	-6.28201	3.34217358020104e-10	2.03820199188772e-08	Down		CG12885	42	50	74	39	4	12
heix	327.44038309006	1.89559186482242	0.301951741006809	6.27779743379479	3.43402905506019e-10	2.07598787533546e-08	Up		bnk	66	74	52	51	12	42
CG14615	410.429517793374	4.11971814697631	0.656865559491679	6.27178284421608	3.56937172877151e-10	2.14448734790945e-08	Up		CG3308	1620	1571	1751	3862	2077	3259
pum	4164.66093831178	-1.65164	0.26349612642368	-6.26818	3.65285804800291e-10	2.18118204792714e-08	Down		CG5039	28	36	50	132	57	82
CG6295	43435.8282673795	7.43769727825994	1.18807097078007	6.26031395529889	3.8420318544531e-10	2.26633309329649e-08	Up		CG11786	11	34	8	4	0	5
p-cup	34.4895235254783	-5.07156	0.810035502117737	-6.26091	3.8273001844912e-10	2.26633309329649e-08	Down		tok	176	174	190	110	56	61
p24-2	98.8122472545883	-3.51138	0.562566656985106	-6.24171	4.32805003814336e-10	2.53764524224394e-08	Down		CG8774	29694	16837	19166	32810	27528	37873
cv-d	237.277613147774	-1.82057	0.292030399167952	-6.23417	4.5418397246145e-10	2.64704946345347e-08	Down		MED7	534	560	534	888	312	493
Nsf2	1894.6119306252	1.12855292992401	0.181563012843942	6.21576450096713	5.10753578255684e-10	2.95902653402534e-08	Up		JMJD6	4355	3691	4352	7459	6037	3890
Rim	98.2060279193032	-3.21806	0.517960370343369	-6.21295	5.19980037313668e-10	2.99465426223309e-08	Down		Polr1E	603	763	634	1100	1130	1421
CG31897	49.9738581100258	-3.6063	0.581414505506533	-6.20263	5.55259695777154e-10	3.17902506999943e-08	Down		CG4770	6	6	2	17	2	6
MFS1	797.652878330632	4.58380459067297	0.739264515014388	6.20049	5.62864958663888e-10	3.2037220132606e-08	Up		PolE1	174	166	188	280	94	196
Cam	33148.4162134053	-2.6335	0.425352738960672	-6.19134	5.96544733311352e-10	3.37568016820895e-08	Down		Golgin84	434	475	522	1107	312	638
Itgbn	1914.76129272367	1.8944387933177	0.306149965069555	6.18794384930698	6.09540311279355e-10	3.42928083796645e-08	Up		CG45078	839	827	1077	2097	1695	2403
Mnt	2394.25174732511	-2.32965	0.376724635751731	-6.18396	6.25149124356288e-10	3.49688300422974e-08	Down		CREG	4624	4004	4062	5355	3182	4258
CG12078	40.6080736538702	-3.48926	0.564509150006635	-6.18105	6.36769684039573e-10	3.54153104843266e-08	Down		CG14545	40	58	56	54	0	16
CG9676	2056.00225912525	-1.79062	0.290610943696195	-6.16158	7.20224152481574e-10	3.9829214068768e-08	Down		CG1208	838	774	900	2274	1863	2887
CG16779	100.258226141294	-4.20173	0.683790606167395	-6.14476	8.00849546727436e-10	4.40376759225883e-08	Down		CG31156	213	172	192	487	336	425
Pfrx	3889.96593578531	1.07195021846342	0.174847263602026	6.13078063894275	8.74489116116426e-10	4.7816868354838e-08	Up		spartin	248	267	301	839	252	725
CadN	63.2677742106676	-2.96623	0.484096222653949	-6.12735	8.93567432243205e-10	4.85871051286207e-08	Down		Ser	12	2	4	118	0	40
Yp3	15225.8307547703	-2.26419	0.370708724640323	-6.10774	1.01053645523299e-09	5.46419517710151e-08	Down		Kyat	1649	1692	1685	2743	3483	2169
bnl	2400.32181998006	-1.89066	0.310186421294221	-6.09524	1.09275295266755e-09	5.84382664193039e-08	Down		eIF3f1	11939	9289	11285	19101	10710	12427
S	1061.50115890216	-1.44008	0.236255749907982	-6.09543	1.09145847251011e-09	5.84382664193039e-08	Down		Mettl3	228	268	208	423	212	480
NK7.1	4879.44177676052	-2.07474	0.340533355714119	-6.09263	1.11072124056007e-09	5.90745892588588e-08	Down		dan	6	2	12	2	1	4
comm3	672.929385332169	2.11209998688147	0.347427188981337	6.07925934948899	1.2073893824404e-09	6.37431687327472e-08	Up		CG9804	2	8	3	4	1	0
Cubn	1389.85394878627	1.45718172088923	0.239719251541937	6.07870127875109	1.21159829606064e-09	6.37431687327472e-08	Up		bocks	2415	2538	2372	3983	1030	2802
CG10803	592.522747036238	-1.79338	0.29521635587241	-6.0748	1.2414496178541e-09	6.4962522207387e-08	Down		CG10183	4	8	2	4	16	10
Cds	1280.17892662579	1.74049074460891	0.286999429941535	6.06443972715717	1.32414422864743e-09	6.89192287562859e-08	Up		Nlp	6296	5959	5419	6461	3135	4898
CG42232	412.506533524094	-1.84019	0.303584823319188	-6.06153	1.34832558012055e-09	6.98045365495389e-08	Down		mTerf5	500	405	475	1142	591	798
t	317.290518071276	2.34711037619959	0.387337092666968	6.0596065304224	1.36454929452616e-09	7.02706787493287e-08	Up		Rpn2	6962	6657	7541	10147	5211	9182
Sema1a	121.354994867509	-2.09093	0.345628891051594	-6.04965	1.45163569055466e-09	7.43619482956238e-08	Down		Nepl12	86	44	82	56	710	470
retm	383.336005625312	1.75268302811467	0.290342900388357	6.03659681628279	1.57398332300999e-09	8.02072234704515e-08	Up		E(spl)mdelta-HLH	12	12	4	2	4	4
CG6067	4181.28505578939	1.64465804388573	0.273190422865139	6.02018923883587	1.74213272712499e-09	8.76455732560583e-08	Up		CG11672	617	888	964	5093	66	399
wisp	95.6621537364979	-3.2775	0.544436425736432	-6.01999	1.74425201521463e-09	8.76455732560583e-08	Down		eIF4EHP	4942	5167	6129	1892	1714	3151
lectin-24A	837.193165376584	5.11659461438832	0.849969286645943	6.01974058919102	1.74696817134237e-09	8.76455732560583e-08	Up		Cad96Ca	33	43	45	167	10	19
Cyp304a1	184.926977473621	-2.27715	0.379675733235795	-5.99762	2.00224860984152e-09	9.96932132861549e-08	Down		CG18748	6086	5489	5926	7170	4296	5956
CG17707	141.422883139112	-3.01037	0.501962717949269	-5.99719	2.00758962335214e-09	9.96932132861549e-08	Down		glob1	1279	995	1142	1130	2254	1692
CG33521	489.772021342561	-2.04755	0.342571238218283	-5.977	2.2728747429755e-09	1.12293857225282e-07	Down		CG3744	565	796	759	1782	796	1128
CG8620	4891.25921104086	-2.38292	0.399327653835189	-5.96732	2.4118420690464e-09	1.18557873020346e-07	Down		TAF1B	217	202	274	397	263	197
ChAT	46.0539939909009	-2.68069	0.45016273504135	-5.95493	2.60175240628807e-09	1.27250533519607e-07	Down		CG5934	166	208	174	440	144	276
CG8563	51.731938392654	-3.34547	0.562242145660977	-5.95023	2.67758200729619e-09	1.30304528385069e-07	Down		CG2246	2098	1969	2218	3249	2049	2552
serp	201.606006481988	-2.32502	0.391378527109723	-5.94058	2.84010383121639e-09	1.37526022831985e-07	Down		RPA1	3356	3552	3916	4945	1452	3305
nAChRalpha6	173.528362295929	-2.93824	0.494827865466886	-5.93791	2.88673333607961e-09	1.39091958218133e-07	Down		CG5639	411	290	307	2706	83	382
aralar1	3836.09553171931	1.17842792397137	0.198636499358805	5.93258503736884	2.98201850059121e-09	1.42975300818986e-07	Up		alpha-Est2	87	37	24	32	72	83
CG31140	436.399907469997	-1.67869	0.283449793675041	-5.92235	3.17366943070091e-09	1.51418257691235e-07	Down		PH4alphaPV	224	297	270	761	1793	1348
Ufm1	2636.2300860234	-1.81855	0.307627587104944	-5.91153	3.38948311863377e-09	1.60926044847134e-07	Down		nom	136	224	214	316	140	302
ps	18474.0550384849	-2.19319	0.37115894347584	-5.90902	3.44139824910891e-09	1.61812218157377e-07	Down		CG15529	87	127	76	293	40	168
Ncoa6	1935.91620270669	-1.87838	0.317866908638511	-5.90933	3.43495884289307e-09	1.61812218157377e-07	Down		GluRIID	8	18	20	89	24	4
CG11267	4575.43092828545	-1.40366	0.237748052380007	-5.90397	3.54861912477336e-09	1.66051490102976e-07	Down		Acsx1R	29	4	6	24	0	6
Ser7	93.6391946022484	-2.46418	0.417676958505912	-5.89973	3.64107608139341e-09	1.69562648326326e-07	Down		CG17202	1578	1523	1696	2345	915	1495
Edem2	2776.59096242382	1.85141074049031	0.314215187160057	5.89217458654289	3.81146166268738e-09	1.7665217315684e-07	Up		RabGGTa	3118	3154	3910	6233	2664	4970
CG5521	882.692288373125	1.3950343027102	0.237243589654668	5.88017701443825	4.09827964395673e-09	1.88443206043485e-07	Up		CG15536	71	75	109	196	109	177
CG13766	288.086568066439	1.3605612930604	0.231391028480644	5.87992240664687	4.10458848055264e-09	1.88443206043485e-07	Up		danr	10	4	6	8	18	12
Muc96D	33.3974953017343	-4.82745	0.821288242097461	-5.8779	4.15494974154208e-09	1.88972550628173e-07	Down		CG6465	520	394	518	582	586	374
alphaTub67C	72.4514869979472	-2.63149	0.447646714862536	-5.87849	4.14030115457604e-09	1.88972550628173e-07	Down		Dtwd2	22	37	47	121	67	58
br	202.858016491082	-1.99346	0.339275718044412	-5.87563	4.21226275949531e-09	1.90688155526362e-07	Down		Trc8	2479	2882	3327	6570	3671	6958
sls	3790.06323316845	-1.36237	0.232162115225672	-5.86818	4.40594160456591e-09	1.98532544616852e-07	Down		CG11899	1907	2028	2322	3418	1151	1014
ken	774.443756431534	-1.29808	0.221850426824983	-5.85116	4.88146059037956e-09	2.18945879844075e-07	Down		Mat89Ba	280	302	288	531	394	553
CG7714	54.713541519857	-4.42544	0.756528337720768	-5.84967	4.92544863497938e-09	2.19905465891075e-07	Down		dpr9	166	112	173	6	5	2
Dhc93AB	37.2596685959681	-4.8613	0.834922739020809	-5.82246	5.79888639205929e-09	2.57719457780425e-07	Down		Ns1	703	651	752	1236	1445	1587
gpp	2086.42087164859	-1.2314	0.211534145136523	-5.82127	5.84038051028013e-09	2.5838374321162e-07	Down		Dcr-1	699	784	805	1522	812	702
edl	4595.20854558475	-2.53102	0.436274124234286	-5.80145	6.57422466479666e-09	2.88229408389486e-07	Down		wda	260	217	314	480	259	374
CG3277	1409.20732420125	2.0396752079163	0.351556232211317	5.80184625112909	6.55886895247123e-09	2.88229408389486e-07	Up		5-HT2A	450	278	292	214	13	50
Desat1	15825.6055687398	1.93375762808424	0.333961536581172	5.79036031478502	7.02355888698692e-09	3.06548424426205e-07	Up		mRpS22	2189	1910	2346	3730	2669	2699
milt	9659.61861101465	1.39668797858532	0.242116542724487	5.76865984814041	7.99044000085234e-09	3.47191752358463e-07	Up		osy	220	28	20	1814	0	272
CG2233	841.908551412145	-2.84565	0.494333984305751	-5.75654	8.58542822052951e-09	3.69743242789441e-07	Down		CG3223	722	805	792	1400	530	831
fon	856.988206468044	-3.01552	0.523793377080062	-5.75708	8.55822316554297e-09	3.69743242789441e-07	Down		Pcmt	1790	1541	1819	2744	1110	1503
tyf	4790.29245974053	-0.916586	0.159293684211595	-5.75407	8.7122293324912e-09	3.73551225079898e-07	Stable		Nup58	524	514	612	947	343	582
crc	2914.92593132106	1.34276332779707	0.234565434195789	5.72447228808777	1.03755741424081e-08	4.42918697930079e-07	Up		CG42342	116	123	113	102	42	72
Itpr	1056.38152484118	1.15165	0.201370841359439	5.71904712858278	1.07123082522288e-08	4.55296490039053e-07	Up		MAGE	290	263	230	361	104	242
CG5973	928.647244143237	2.83967013123545	0.496831167291014	5.71556359219337	1.09341020687715e-08	4.62702675805884e-07	Up		CG15549	9	10	18	8	2	10
tyn	99.6699818732785	-2.44275	0.427697047593981	-5.71141	1.12043519041789e-08	4.72086394300319e-07	Down		Sf3b5	150	264	246	365	180	293
CG6592	1024.5674171603	-2.76454	0.484329233990252	-5.70799	1.143214288352e-08	4.79607959850433e-07	Down		bnl	3391	3676	3438	908	948	1429
S6KL	546.938270579979	2.05706434768431	0.361242263863311	5.69441771758656	1.23793668220372e-08	5.17117499051024e-07	Up		HDAC11	61	101	125	289	231	308
CG13252	5519.73841187275	-1.46975	0.258827835880645	-5.67849	1.35890670018182e-08	5.65223885165369e-07	Down		Mdh2	23282	19527	20628	30326	29563	24530
unc-13	489.678250501396	-1.5293	0.270394217530945	-5.65583	1.55095651912731e-08	6.42359991517706e-07	Down		Arpc3A	2471	2540	2876	3876	1706	2662
CG14961	1684.57866943828	-2.90084	0.513114059375275	-5.65341	1.5729929784383e-08	6.48726299116102e-07	Down		CG2321	35	19	25	65	36	44
Wdr33	427.101984388703	1.18616510653807	0.209951973526434	5.64969734084793	1.60730573883696e-08	6.60080453843887e-07	Up		vig2	9031	7615	7929	15517	10883	11740
fend	205.600499058151	-3.38001	0.598698178568836	-5.6456	1.64606730295812e-08	6.73158531919804e-07	Down		Kcmf1	2869	3257	3138	6594	2861	5302
CG14857	129.795681096485	2.35885060747057	0.418547824161041	5.63579708531224	1.74250461264995e-08	7.09614953762426e-07	Up		Polr2M	313	293	344	524	187	324
CG15545	119.872116709632	-4.57796	0.81712867098464	-5.6025	2.11281831889375e-08	8.51729820849534e-07	Down		CG10185	8	9	26	14	6	12
CG9485	547.831745895794	2.7045746940782	0.482766127884626	5.60224617648518	2.11591751319487e-08	8.51729820849534e-07	Up		Ufl1	1174	1054	1092	2194	1696	2169
Rbpn-5	603.605728614461	1.25742208806325	0.224455574301187	5.6020978404215	2.1177295453158e-08	8.51729820849534e-07	Up		Jon99Fi	287630	120940	125745	349375	303787	251938
Ttc7	1433.4402399337	1.06080606312586	0.189796848499469	5.58916584502103	2.28162966869988e-08	9.11459967457285e-07	Up		Spps	322	404	352	444	266	450
CG15725	184.496003895248	-1.66775	0.298403811523161	-5.58891	2.28497104756578e-08	9.11459967457285e-07	Down		Abd-B	100	120	104	66	38	45
Gr77a	82.6834457162569	-2.84703	0.510380602492368	-5.57825	2.42953247933205e-08	9.65168964136279e-07	Down		Parp	684	683	910	528	630	571
CG11279	429.493615325451	1.47920764091357	0.265550988324515	5.57033378126957	2.54251776703373e-08	1.0059481880707e-06	Up		CG8036	12628	10228	11404	19751	26400	27056
CG31815	80.6525234352134	-3.27921	0.589770157140958	-5.56015	2.6954330946304e-08	1.0621315914995e-06	Down		CG6425	28	36	28	68	20	30
CG14636	192.523068197832	-3.65446	0.659327374938868	-5.54271	2.97823042894585e-08	1.1688353534246e-06	Down		SmD2	1435	1314	1511	2095	983	1244
CG6296	6314.10165464852	7.76767729532758	1.40494367654832	5.52881757823293	3.22396371440916e-08	1.26019433061624e-06	Up		lds	175	186	257	565	151	450
CG7806	3555.76146317043	0.971076462684272	0.175844076436567	5.52237233327887	3.34452802909941e-08	1.30209165228898e-06	Stable		Rab11	12532	11920	11813	22051	13108	21293
CG34194	2473.33926340847	-1.57408	0.285275369698529	-5.51775	3.4336516989317e-08	1.33146342572519e-06	Down		CG31381	142	76	122	230	113	129
Rbcn-3A	6398.37769157834	1.23663193239462	0.224349991030353	5.51206588738979	3.54646100586652e-08	1.36975019722615e-06	Up		Ino80	394	384	504	762	329	474
Cpr11A	38.166350645258	-4.62721	0.841737585830105	-5.49722	3.85835083963967e-08	1.4843212933681e-06	Down		Tpi	15746	10852	12927	20596	11806	16107
CG12896	189.629107193176	-2.03418	0.370565094995227	-5.4894	4.03306003041322e-08	1.54542414472488e-06	Down		CG1234	562	582	540	730	780	804
Lkb1	1196.07907387947	1.10414086025379	0.201259534782582	5.48615429051141	4.1077814684419e-08	1.56788380519e-06	Up		CG31098	2720	2352	2677	4278	4252	5104
CG42566	528.850289095992	-2.30638	0.420595910049277	-5.4836	4.16759519556435e-08	1.58450015775109e-06	Down		Pglym78	9777	8285	9573	12542	7145	10402
Chsy	630.01219236973	1.87879725047846	0.342773492375189	5.4811626110866	4.22539886810928e-08	1.59402353423673e-06	Up		alphaTub84B	94629	94495	104486	150138	37005	82210
raptor	735.318491942848	1.77112788312844	0.323107900084222	5.48153691898827	4.21646709096182e-08	1.59402353423673e-06	Up		GstD10	2077	1240	1362	937	931	1568
ClC-c	2185.75862690003	1.52866177039168	0.279131802301906	5.47648730021201	4.33851896174873e-08	1.63037857354055e-06	Up		mora	911	906	873	969	483	727
dec	38.2772913421571	-4.25547	0.777324450598079	-5.47452	4.38711308400906e-08	1.64229890948693e-06	Down		CG15545	339	172	127	30	4	2
CG12541	205.714461535274	-1.44475	0.264102066584385	-5.47041	4.48986806102754e-08	1.67432512789199e-06	Down		CG9776	2489	2380	2430	3035	1956	3800
CG43062	101.145082657234	-3.05466	0.558913966000183	-5.46535	4.61987217613269e-08	1.71622961413357e-06	Down		mRpL32	849	712	718	718	455	434
fiz	5365.50715562286	2.95143983396146	0.540205734870044	5.46354776235665	4.6671162068833e-08	1.72718791032681e-06	Up		Kdm3	158	128	218	435	280	480
kug	1168.02171942895	-1.49447	0.273784864612636	-5.45856	4.80010994342151e-08	1.769676896944e-06	Down		CG7069	259	389	299	48	96	192
Idgf5	118.851703235837	-2.7159	0.497963358673872	-5.45402	4.92427702366024e-08	1.80860333099189e-06	Down		Ugt303B3	3415	2880	3412	5652	4667	5018
CG32191	118.620255724213	-3.33595	0.612387504276491	-5.44745	5.10972550248142e-08	1.86966008705458e-06	Down		Unc50	1144	954	1151	1914	652	1384
CG13360	2281.06749148922	3.44247233293454	0.632745220541602	5.4405347068255	5.31208893193964e-08	1.9364255271374e-06	Up		CanA1	68	26	40	52	66	11
CG7378	1330.65891166298	-1.11225	0.204496440055676	-5.43897	5.35886789767186e-08	1.94618885253881e-06	Down		CG1113	40	38	38	72	42	40
sle	410.008115764736	-1.22566	0.226100663127568	-5.42087	5.93111509011625e-08	2.13920729263952e-06	Down		Hmgcr	952	948	1057	3891	2011	2027
Nep7	50.2863692146884	-2.70887	0.499721018620143	-5.42077	5.93430565100865e-08	2.13920729263952e-06	Down		CG1979	167	66	63	16	186	120
Yp2	7789.9258053133	-2.56337	0.473763645860602	-5.41066	6.27939042912955e-08	2.25525118253572e-06	Down		CG31100	370	90	122	1379	2	72
Fife	35.6094232398753	-4.4371	0.822309910351702	-5.3959	6.81824688906307e-08	2.43977930041363e-06	Down		CG5938	1024	926	1019	2328	1089	1516
nito	751.602661872337	1.00493549173883	0.1864503107728	5.38983007093722	7.05243372668821e-08	2.5143347055625e-06	Up		CG12948	160	177	222	531	129	349
Sem1	2571.75187778112	-1.06009	0.197177616908791	-5.37633	7.60201801944008e-08	2.70038107237994e-06	Down		CG11470	718	335	249	143	52	45
HPS4	287.544974551191	2.60462810502273	0.484696431727901	5.37373071994249	7.71240097548976e-08	2.72962904343425e-06	Up		Myo95E	758	585	662	638	532	620
Nepl11	215.039236746518	-2.75246	0.513007629323956	-5.36535	8.07936700738841e-08	2.84914779285911e-06	Down		CG14662	5	3	4	4	12	11
CG3626	706.047625683199	1.31447918270948	0.24588807630065	5.34584353371512	8.99969283282853e-08	3.15086368136403e-06	Up		CG10208	921	784	904	2314	873	1404
CG3323	38.4724426098094	-4.11909	0.770450105442445	-5.34635	8.9746926032032e-08	3.15086368136403e-06	Down		CG8925	612	558	683	1215	1234	2341
bt	4377.35552063355	-1.83838	0.343954607855557	-5.34483	9.0501981806324e-08	3.15718920760198e-06	Down		Desat2	67	23	42	81	283	188
dhd	42.9796498872282	-5.16091	0.967025170897205	-5.33689	9.45526679773408e-08	3.28671827651235e-06	Down		kek6	14	10	22	36	21	11
cac	98.7106303112108	-2.19548	0.411448971223369	-5.33598	9.50291471093531e-08	3.29152558297272e-06	Down		P5cr	729	521	620	1184	1121	1078
fs(1)h	7828.08293288697	-1.39221	0.261372160969316	-5.32653	1.00106356739363e-07	3.44288045987357e-06	Down		TBC1d7	163	222	199	300	170	223
Cog4	1034.68181986966	1.06129367733591	0.199227424595364	5.32704611070203	9.98228289994143e-08	3.44288045987357e-06	Up		Cdk2	123	132	152	129	37	56
CG15196	27.1665923178758	-4.9277	0.9263963832813	-5.31921	1.04217850413815e-07	3.57166316224528e-06	Down		Trf4-2	29	12	42	30	0	20
rst	59.4349726762899	-3.74936	0.707345471171108	-5.30061	1.15414937186507e-07	3.9415213460922e-06	Down		CG1635	6	11	3	35	32	39
CG8765	363.153196415623	1.27086603449588	0.240061520514296	5.29391812470922	1.19723051975276e-07	4.04605716970611e-06	Up		CG4287	1580	1264	1504	3576	1926	3189
CG30001	64.1075916353332	-2.88468	0.54487409509383	-5.29421	1.19533724395169e-07	4.04605716970611e-06	Down		CG11892	113	16	24	117	25	57
CG3640	714.360440093686	-2.43724	0.460317297042559	-5.29471	1.19207839364759e-07	4.04605716970611e-06	Down		CG2931	542	477	567	1115	391	570
CG9775	2221.9	0.985152605523832	0.186117436858803	5.29317737311854	1.20209223392447e-07	4.04843035044527e-06	Stable		CG18599	17	2	1	2	4	16
cib	18488.0564310863	-1.56576	0.296294863467143	-5.28447	1.26069522976856e-07	4.23115402459909e-06	Down		alt	10265	10585	12165	5794	6573	9533
Tet	2275.88611045928	-1.84446	0.349492010137891	-5.27754	1.30927771660894e-07	4.37910653462365e-06	Down		SNF4Agamma	7562	7474	8280	11035	9301	11898
JhI-26	395.088478607694	2.35221211205266	0.44647086031541	5.26845606539906	1.3757595970959e-07	4.5857082734707e-06	Up		wdb	5492	6482	7124	2951	2803	4168
CG16721	1791.81342973617	1.3177725061134	0.250329965896397	5.26414207501942	1.40845502988804e-07	4.67866648665541e-06	Up		Prosbeta3	6168	5577	6395	8635	3342	5013
pst	86976.3546025725	0.823944188718943	0.156556607699877	5.26291544524562	1.4178879796652e-07	4.69398085240863e-06	Stable		Scgbeta	61	96	116	129	118	115
kibra	1980.67288622658	-1.47378	0.280542458679678	-5.25334	1.49367310541889e-07	4.90983373787369e-06	Down		pros	454	619	651	275	270	416
hoka	31845.875955233	-1.43046	0.27232358077137	-5.25278	1.49822317902855e-07	4.90983373787369e-06	Down		Epg5	1244	1040	1354	2475	2048	2544
Jabba	529.320662632185	-2.03967	0.388254402931621	-5.25344	1.49281717782631e-07	4.90983373787369e-06	Down		pug	1396	944	1095	1807	3161	2587
et	156.872844826144	-2.56118	0.488892265261042	-5.23873	1.61683297666712e-07	5.28075012144332e-06	Down		CG4820	107	134	141	217	100	119
acj6	47.1867227920258	-2.82235	0.539103196604714	-5.23526	1.64752041752948e-07	5.36298201465367e-06	Down		trp	8	37	36	8	92	336
HP1D3csd	658.544838059919	-1.76113	0.336612598844797	-5.23192	1.67760543084051e-07	5.44271121945688e-06	Down		CtsF	14458	14582	16642	29614	14479	22906
Cda5	104.649364002374	-1.75031	0.334770851790335	-5.2284	1.70986396105314e-07	5.52893884814956e-06	Down		agt	209	274	397	389	165	252
NimB2	615.823209322768	-2.3167	0.443420120666471	-5.22461	1.74526143576326e-07	5.62471177294167e-06	Down		CG14253	35	10	50	21	19	37
CG9396	1053.33148914114	2.83729827297474	0.544165459252364	5.21403596044655	1.84775624091588e-07	5.9271549298317e-06	Up		eIF1A	6119	7273	7804	7322	7377	9981
Hibch	1160.26675198221	1.45947115581883	0.279930973329011	5.21368228196552	1.85128439193346e-07	5.9271549298317e-06	Up		Archease	902	1026	1107	1188	691	772
bip1	333.414002653513	-2.19024	0.420601109128043	-5.2074	1.91500566097167e-07	6.11106560597944e-06	Down		CG15186	401	424	551	1261	769	884
syd	2578.12434496734	1.07511571548683	0.206580630109439	5.20433941419035	1.94687892048551e-07	6.19247468401486e-06	Up		tHMG2	2	2	4	5	24	80
CG14971	1839.28	0.94129246214486	0.18106768332035	5.19856688329909	2.00830863438733e-07	6.36705796042081e-06	Stable		Cdc16	91	126	102	251	154	251
CG1208	1522.20275454432	1.25184821523765	0.241769771780165	5.17785	2.24454584653342e-07	7.06995622145949e-06	Up		CG42828	12	15	15	2	4	4
CG11594	771.258279896177	2.13599493026672	0.412523450851466	5.17787516287361	2.24427317710712e-07	7.06995622145949e-06	Up		Alp5	41065	21785	25612	38474	42903	34169
CanA-14F	1693.19199964445	-1.52844	0.295354492801429	-5.17493	2.27991190882971e-07	7.15818793827083e-06	Down		Ets97D	220	199	276	445	212	317
mtgo	6731.23579102886	-1.20561	0.233286884129677	-5.16794	2.36689368028414e-07	7.40738784250982e-06	Down		Moca-cyp	1423	1344	1679	2208	1052	1971
nrv1	6042.15314241042	1.07778973590472	0.209202326625107	5.1519012875805	2.57858761233273e-07	8.04403629193413e-06	Up		CG8312	1527	1604	1629	2079	1876	1897
CG16711	1164.01515289888	-1.3844	0.268756314893934	-5.15114	2.5891254075553e-07	8.0511046618964e-06	Down		cic	1940	2132	2600	1087	1925	2530
RpS9	11225.0201226258	1.44803186746259	0.281234815113569	5.14883574026152	2.62108287074757e-07	8.1245221595497e-06	Up		CG11670	14	14	40	11	0	10
RluA-1	623.692983427755	3.08040468241941	0.598941071963385	5.14308473172753	2.70263653611796e-07	8.35071790667812e-06	Up		CG16790	130	146	100	203	267	281
CG31817	47.8964229376425	-4.22751	0.822295445141747	-5.14111	2.73123497399907e-07	8.41237658289018e-06	Down		CG6454	1504	1380	1729	4990	3089	3287
Tis11	4042.52671366193	-2.11545	0.411953983869467	-5.13516	2.81908721436075e-07	8.65557598024391e-06	Down		Vha55	35838	34232	35425	60792	71983	78270
Ass	1117.08960108152	2.99413509215671	0.583197960796432	5.13399444687329	2.83656468518669e-07	8.6818503399126e-06	Up		PyK	16628	14912	16848	35672	20156	31808
Pal2	659.77588016366	1.2037227218085	0.234565275693332	5.13171746436261	2.87110253260641e-07	8.76001283694615e-06	Up		CG17121	1614	480	533	737	30	260
CG17239	21.2255211613713	-4.08084	0.795460407815117	-5.13016	2.89497933411066e-07	8.80526058090597e-06	Down		CG6695	2191	1657	1634	2654	1642	1962
CG15385	178.859490147932	1.76396707365529	0.343986823321929	5.1280076853538	2.92824491586775e-07	8.87869400814356e-06	Up		CG18596	1102	1515	1512	1185	574	1125
CG14118	193.588276666657	-2.47142	0.482513201540504	-5.12197	3.02354432853669e-07	9.13917917690921e-06	Down		CG7567	2556	1718	1664	1916	431	1218
rictor	1031.03225739024	1.24393619997317	0.242994654698221	5.11919161974174	3.06848068436116e-07	9.24629179594029e-06	Up		tau	143	130	100	68	78	127
HDAC6	4264.85063355118	2.20262233373695	0.431856028702027	5.10036259157267	3.3900341680905e-07	1.01837044932176e-05	Up		flfl	1015	1388	1682	1701	1891	2709
CG7220	22024.4053845003	-1.46144	0.286784457575866	-5.09595	3.46989728530575e-07	1.03915416239634e-05	Down		CG6325	150	221	220	550	257	419
Acbp6	15006.833972806	-2.09306	0.410831943174871	-5.09469	3.49305368600228e-07	1.04288010815522e-05	Down		CG5276	1165	820	942	1667	926	1152
CG5966	1861.53253434326	2.12957377717498	0.418075749464185	5.09375102455545	3.51047714697361e-07	1.04487688292031e-05	Up		l(3)mbt	894	807	1080	1834	793	1129
Oga	162.163378999958	1.5383244102587	0.302125027917375	5.09168148320171	3.54901944705329e-07	1.04992724249756e-05	Up		CG18549	501	497	561	1001	671	970
ena	1787.36886087739	-1.86692	0.366641528740014	-5.09194	3.54426187248031e-07	1.04992724249756e-05	Down		EloB	2075	2024	2135	3817	2377	3558
apolpp	223.401193424792	-2.05899	0.404910804079561	-5.08504	3.6754411196154e-07	1.08403237627929e-05	Down		dj	17	22	10	0	30	2
Ssrp	3502.42108021659	-1.24637	0.245297998865746	-5.08103	3.75401683241888e-07	1.10386241178045e-05	Down		CG4553	210	230	231	448	168	297
Galphao	2134.95616505204	-2.08641	0.410827037593736	-5.07857	3.802832058864e-07	1.11484832617239e-05	Down		CG6006	818	737	861	740	539	899
Vang	1134.88241138173	-1.28081	0.252443166180137	-5.07367	3.9020571682736e-07	1.14050217473895e-05	Down		CG17931	18	21	47	137	101	146
CG11470	269.335922226726	-2.77025	0.546325334342812	-5.07069	3.96370231854388e-07	1.15160342287724e-05	Down		Ythdf	798	1104	1263	1220	1459	1885
CG10175	262.666173121826	-2.22411	0.438598771710342	-5.07094	3.95863738562087e-07	1.15160342287724e-05	Down		CG31029	128	86	66	53	42	14
CG17440	33.8603545948794	-2.76936	0.54666974012919	-5.06587	4.06549695233582e-07	1.17766314991323e-05	Down		cu	1470	1133	1160	3461	2428	2281
Dh44	291.474000072983	-2.99524	0.591895501478106	-5.06042	4.18337958043081e-07	1.20821464262116e-05	Down		RagA-B	1777	1795	2054	4102	1653	3103
yl	50.8397	-3.8784	0.766650461039615	-5.05889	4.21698467220421e-07	1.21431691759064e-05	Down		CG13625	532	814	788	811	334	896
Nbr	610.36768910977	1.29240499571771	0.255531108494806	5.0577207735315	4.24297084672855e-07	1.21819573012416e-05	Up		atl	3559	4247	4700	9496	8076	9891
Fas2	4146.74996376459	-1.3197	0.26127111510489	-5.05106	4.39374305015639e-07	1.25777356197565e-05	Down		CG15563	8	8	1	2	11	11
CG31643	384.637378568829	1.89941484290887	0.376342952297124	5.04703178660636	4.48726718028991e-07	1.28077922186984e-05	Up		CG17919	116	31	18	1080	4	38
jing	790.812	-0.963316	0.190953327313063	-5.04477	4.54064608216925e-07	1.28942256911079e-05	Stable		GlyS	2528	1897	2200	3291	2075	2251
CG3246	172.315465268639	-2.34223	0.464302637080821	-5.04463	4.54404542489469e-07	1.28942256911079e-05	Down		Gel	2567	2274	2262	5936	1585	2735
CG31516	162.449312677586	-4.42489	0.877737687116347	-5.04125	4.62502829631641e-07	1.30858722116418e-05	Down		GILT2	206	236	174	282	140	272
CG13919	360.42402785025	-1.40924	0.279797881929265	-5.03665	4.73751806919267e-07	1.33652937296963e-05	Down		CG5555	1052	1202	1308	1908	891	1922
elav	261.891438884193	-1.73328	0.344898048902333	-5.02549	5.02152706115472e-07	1.41255846491962e-05	Down		CG14507	164	52	84	31	48	48
eIF4G2	2561.9050808556	-1.65385	0.329314305922849	-5.02211	5.11062343089835e-07	1.43347832429203e-05	Down		mtg	79	83	81	158	97	144
Nipped-B	1690.0641348297	-2.05327	0.409319347545442	-5.0163	5.26764286098147e-07	1.46068284803227e-05	Down		prd1	184	182	308	472	536	634
arr	1257.00599840523	1.23764283035763	0.246696370570787	5.01686679659722	5.25209543735212e-07	1.46068284803227e-05	Up		snu	232	126	180	1925	104	364
CG32669	4103.61163143589	2.40420296622745	0.4792736016535	5.01634756834702	5.26630221363941e-07	1.46068284803227e-05	Up		Vps15	793	794	868	1915	1348	1501
CG4607	7159.05712124024	1.34374232669906	0.267857904282749	5.01662375914289	5.25874065903042e-07	1.46068284803227e-05	Up		CG14710	58	99	89	149	109	111
trol	7306.00866819521	-1.16759	0.23290423669668	-5.01318	5.35381293849532e-07	1.48035969688565e-05	Down		lsn	893	799	896	1230	591	823
Lrrk	433.785932381401	1.36795186836773	0.273441749055873	5.00271766506371	5.6527699674754e-07	1.55419237552085e-05	Up		veli	1110	1322	1361	1756	334	906
CG3546	27.874557920121	-3.2268	0.644989857181366	-5.00287	5.64818824249873e-07	1.55419237552085e-05	Down		CG8478	164	146	151	295	50	201
CG6843	1064.29816720381	-1.13202	0.226452592480976	-4.99895	5.76441269951076e-07	1.58042334660108e-05	Down		CG15514	1022	763	1012	1455	628	1096
ChT	22.2279955511483	-5.16795	1.03495300487754	-4.99342	5.93203807192389e-07	1.62181254365268e-05	Down		MED28	724	570	678	866	406	486
Cyp6a9	2753.22033366411	1.25825433934214	0.252037184499414	4.99233611834393	5.96533242724926e-07	1.62634679312093e-05	Up		CG5265	10	2	8	2	4	0
phu	187.167715281936	-4.50134	0.90224933765317	-4.98901	6.06880228549206e-07	1.64993443141604e-05	Down		Ir93a	30	59	60	33	20	71
mi	416.933869275949	1.40917459197211	0.282758822772929	4.98366267815366	6.23918109759453e-07	1.691530630164e-05	Up		AOX1	77449	58091	63595	108312	195669	95635
CG30049	579.839470235216	3.40672770746127	0.683777559571747	4.98221630671079	6.28601097239518e-07	1.6994929109534e-05	Up		Act88F	7	10	4	14	9	4
Mco1	476.375703626032	1.91580639197188	0.384608190308246	4.98118979327105	6.31945224203035e-07	1.70380134824602e-05	Up		CG5111	20	10	33	4	79	64
CG15128	49.0498981295398	-4.51347	0.907102555786672	-4.9757	6.50116029165264e-07	1.7479500861507e-05	Down		CG9922	888	998	1064	1427	828	1273
CG1946	661.196755632113	3.78082307867167	0.760153586106996	4.97376207620692	6.56658956950069e-07	1.76067813443389e-05	Up		Vps13B	717	620	804	928	1128	762
anchor	1772.78656897747	1.25504966891476	0.252540420254687	4.96969818791401	6.70571982570817e-07	1.7930431610884e-05	Up		CG10035	13	7	6	4	0	4
tra2	591.330773486605	0.959611268159978	0.193382797725594	4.96224	6.96859016307066e-07	1.85822707005936e-05	Stable		pnr	142	68	92	0	10	16
CG32572	33.4221938744578	-3.10698	0.626297465005971	-4.96086	7.01810467271898e-07	1.8663172890594e-05	Down		CG31140	502	707	638	342	162	204
ACC	3309.77768231026	1.24875001226086	0.252037880718104	4.95461241263788	7.24746078068703e-07	1.92205819559746e-05	Up		Gnf1	604	746	712	1006	442	846
tok	130.405630559903	-1.52935	0.308707478836536	-4.95405	7.26838209374896e-07	1.92236855756681e-05	Down		CG1116	559	622	637	1308	459	762
CG12589	24.4969285216986	-5.38788	1.08868102785363	-4.949	7.45968318373833e-07	1.96761778935841e-05	Down		Slu7	313	315	392	565	381	729
CG2256	44.6757171636161	-2.85533	0.577493708829544	-4.94435	7.63999277143108e-07	2.00973107146861e-05	Down		tx	120	88	81	332	0	68
EMC5	928.655670414286	-1.06666	0.215816467902688	-4.94244	7.71525318297408e-07	2.02405820026649e-05	Down		CG3817	392	523	415	442	288	440
CG6454	2535.16286650239	1.05075389968156	0.212711713566651	4.93980271261518	7.82016526761113e-07	2.04191261453093e-05	Up		CG6277	26735	24996	27938	21884	28201	27762
CG8841	656.730026854302	1.52393734784946	0.308509607295945	4.93967549732603	7.82526872721707e-07	2.04191261453093e-05	Up		CG10425	8499	5539	6485	8252	5330	8726
Mal-B2	387.858718742079	-1.85651	0.376249211316894	-4.93427	8.04520832504847e-07	2.09369017721114e-05	Down		Lkb1	675	658	787	2023	1498	1838
dysc	233.105941338021	-2.29973	0.466577063676821	-4.92894	8.26762185342218e-07	2.13444996019517e-05	Down		Idh3b	3310	3009	3421	8125	7439	9234
Prp6	435.045095982841	1.13553092740249	0.230334912664419	4.92991233620272	8.22665240635795e-07	2.13444996019517e-05	Up		TTLL15	90	46	88	132	38	102
CG12374	698519.365020161	3.94875258745895	0.801099671137165	4.92916515850478	8.25817411492928e-07	2.13444996019517e-05	Up		CG31019	6	2	0	10	47	74
Acsf3	110.389192262823	-1.50031	0.304435518729925	-4.92818	8.29973743200974e-07	2.13707260385584e-05	Down		mesh	140300	126163	129983	170705	56805	150972
Osbp	5689.35455043306	0.826455244760134	0.167889409878866	4.9226168902281	8.53945262032936e-07	2.1929945212049e-05	Stable		CG12224	574	715	750	764	1173	1091
CHKov1	2054.77447163231	-1.19528	0.24287654462574	-4.92134	8.59520337051691e-07	2.20150301066424e-05	Down		GatB	308	231	293	513	373	546
Usp16-45	1149.34866181764	1.33711402847989	0.271932394741196	4.91708253351886	8.78435229997188e-07	2.24404464397969e-05	Up		Polr3C	177	221	232	378	326	367
CG13954	142.348466058507	-2.07825	0.423368708085573	-4.90884	9.16188647557776e-07	2.32826739077803e-05	Down		CG31157	20	6	8	34	3	19
c12.2	1589.06251352573	1.25630411318846	0.255907245017367	4.90921666990397	9.14409058483438e-07	2.32826739077803e-05	Up		CG12499	1057	925	981	1331	1338	1130
AGO1	7500.03343114612	-1.88438	0.383988375717451	-4.90739	9.22961758947124e-07	2.33329527268373e-05	Down		CG5107	3262	3338	3218	1955	100976	39999
daw	413.386318435314	2.94621253041425	0.60035349671284	4.90746293066645	9.2262086208287e-07	2.33329527268373e-05	Up		Gr93c	5	8	8	2	0	10
Ugt304A1	1076.67008406405	1.28293753340773	0.261575410318667	4.90465648833267	9.35909819849278e-07	2.35989903538679e-05	Up		CG31321	20	16	16	8	4	8
mira	435.263480490822	2.12248185550797	0.433059143096714	4.90113622894683	9.5283951899092e-07	2.39637907967406e-05	Up		Ibf1	80	154	152	274	252	232
Su(var)2-HP2	599.89649031375	-1.3315	0.271707867655905	-4.90047	9.56068353958805e-07	2.39830239409306e-05	Down		CG4467	64	59	92	21	42	56
lectin-46Cb	32.9841021254891	-2.68185	0.547826942752798	-4.89543	9.80909311537885e-07	2.45429057305867e-05	Down		sba	1274	1474	1885	2519	1549	2780
CG7492	1198.87894982258	0.921736468821543	0.188326919704703	4.89434261584496	9.86348738420827e-07	2.46157237719229e-05	Stable		CG5882	6	4	2	9	8	14
sqd	25853.7470038837	-1.59501	0.325946160780557	-4.89347	9.90713094117075e-07	2.46614080435844e-05	Down		cno	657	840	1093	891	920	1490
CG7943	966.044923498607	1.09194161499298	0.223255181889007	4.89100233084779	1.00323776397182e-06	2.49094723386167e-05	Up		CG34133	1329	1336	1390	2378	1291	1994
Ten-m	577.532646082187	-1.28941	0.263864833446023	-4.88661	1.02584862078512e-06	2.53415853454355e-05	Down		ImpE3	36	12	20	18	27	17
Larp4B	3076.88041547582	-0.985579	0.20167027363877	-4.88708	1.02342372550078e-06	2.53415853454355e-05	Stable		CG5521	410	430	518	1428	1098	1682
dia	5074.64101466542	0.900185373184046	0.184271409966311	4.88510601481054	1.03373217205449e-06	2.54716841281175e-05	Stable		Rbp	117	145	167	69	33	82
dmGlut	10125.1883148689	2.53974240816616	0.520535783805181	4.87909282547364	1.06574899601881e-06	2.61942802481088e-05	Up		ZIPIC	356	432	458	629	280	564
eIF4EHP	3940.60648315576	-1.49333	0.306134856491833	-4.878	1.07164731767979e-06	2.62729051460389e-05	Down		CG31523	5146	5787	6220	14091	9918	11834
Ca-alpha1T	383.656638852933	-1.57096	0.32217736097248	-4.87607	1.08221430545814e-06	2.6465306118151e-05	Down		sea	3	0	4	14	8	8
CG7386	72.9440060823621	1.85085142157137	0.379693024304414	4.87459948720963	1.09029428816408e-06	2.65960759566442e-05	Up		Nct	1025	1111	1199	2596	1408	2627
TotM	49.6782017842827	-2.97661	0.610755915782226	-4.87365	1.09554282637301e-06	2.66572958227213e-05	Down		CG13599	76	102	109	68	20	26
CG46385	13139.4036698972	-1.74819	0.358815604261722	-4.87212	1.10404729468643e-06	2.67972377036984e-05	Down		CG3339	24	45	27	24	4	32
Tehao	501.251198894224	1.94143485784392	0.398924364345395	4.86667406496885	1.13491967776031e-06	2.74780428448783e-05	Up		Npl4	2860	2658	2667	5148	1828	3064
EMRE	1416.34617608155	-1.06884	0.219670527351385	-4.86565	1.14082013103498e-06	2.75523631150458e-05	Down		Cap-D2	101	124	139	333	54	200
Acat1	2365.27186533614	1.61864538667031	0.333309413748063	4.85628464095465	1.19608733764095e-06	2.88156387555925e-05	Up		Mics1	12	18	10	18	2	10
Lcch3	21.5189369120376	-4.45382	0.918672286891556	-4.84811	1.24646086555803e-06	2.99550706283366e-05	Down		CG31288	4255	3780	3960	6211	10797	6402
MFS16	2217.70297065536	0.819942081277213	0.169395825786135	4.84039129932519	1.29583721126489e-06	3.10649841803969e-05	Stable		CG12945	713	745	827	1876	1033	1706
sbm	2948.9622392654	2.93918853856843	0.607287983255645	4.83985953881644	1.29930927922667e-06	3.10716884882389e-05	Up		Smyd5	406	602	588	944	621	599
CG42514	813.46412850364	2.46385789401329	0.50950110454827	4.83582444084744	1.32594910823236e-06	3.16310359569253e-05	Up		Spt3	366	378	424	642	322	439
yellow-g	158.180383792006	-2.69964	0.558546956921266	-4.83333	1.3426821233661e-06	3.19518951264604e-05	Down		CG31373	298	148	166	243	612	400
Kua	497.700157494999	1.39876756407067	0.289436741363595	4.83272288611596	1.34678195175794e-06	3.1971289601122e-05	Up		elm	3523	3389	3766	8548	8298	9738
uzip	386.672551662861	-2.61421	0.541363732458359	-4.82894	1.37263256344282e-06	3.25056757663964e-05	Down		Osi23	13	12	12	8	15	7
Jon99Ci	29858.4703023446	4.10328266139855	0.850659883672995	4.82364660677463	1.40957071687653e-06	3.32993975421341e-05	Up		AdamTS-A	504	613	616	1243	162	389
Ugt37B1	533.355993298265	4.49391764517106	0.933599871551523	4.81353712881596	1.48282036330804e-06	3.49328260522469e-05	Up		CG18747	6872	4055	4674	4033	4890	5727
Sec71	2457.74780489881	1.13979025784411	0.23680884247846	4.81312372424517	1.48589232360323e-06	3.49328260522469e-05	Up		Ada2b	727	887	1059	1989	855	1580
SREBP	10944.1037296257	0.740070054403206	0.153817054583154	4.81136540033746	1.49902671682023e-06	3.50721803721425e-05	Stable		CG7886	39	104	80	18	25	33
vn	511.379182884129	-2.161	0.449122706494211	-4.8116	1.49728141217815e-06	3.50721803721425e-05	Down		Dip-C	7487	5624	6966	12404	9720	11034
Apoltp	243.164	-2.1946	0.456334774933191	-4.80919	1.51544510349839e-06	3.53712882310548e-05	Down		Mrm2	328	303	300	536	325	341
Hr96	3092.3088425093	0.748984741197896	0.155831788642588	4.8063668377429	1.53697772060183e-06	3.57880482167886e-05	Stable		Ubx	74	70	86	36	40	70
Obp22a	80.3492244025929	-1.99194	0.414540780251675	-4.80516	1.54627046270667e-06	3.59184974069786e-05	Down		scrib	11738	11629	12469	14495	9717	15998
E2f1	6072.79943682689	-1.24819	0.259922486824005	-4.80216	1.56962840885059e-06	3.63742697698638e-05	Down		SdhC	8265	5583	7100	10668	8252	8417
CG13893	530.475648812556	2.03238040161438	0.423497249964601	4.79904037578581	1.5942765565539e-06	3.67703642771069e-05	Up		Gos28	1587	1438	1646	2303	751	1485
mthl1	379.597403820804	-1.40026	0.291758941938027	-4.79936	1.59174280212605e-06	3.67703642771069e-05	Down		CG12071	554	529	480	48	40	58
CG32473	26145.6644698088	1.15038632885037	0.239871202714564	4.79585008884652	1.61986393052247e-06	3.71842821598472e-05	Up		EMC6	1175	1288	1014	1324	875	806
CG1486	4065.86090439495	0.915963586384506	0.190984271080231	4.79601582477815	1.61852499724308e-06	3.71842821598472e-05	Stable		c(3)G	28	66	107	16	24	27
Indy	4818.99945944509	1.23399501037863	0.257411962504026	4.79385261809395	1.63608490080047e-06	3.74682690340964e-05	Up		CG31342	347	507	592	1202	493	815
MED24	572.965616042692	0.922250181799053	0.192414314252446	4.79304351852464	1.64269973227191e-06	3.75314471694894e-05	Stable		CG11779	1318	1288	1364	2873	2242	2864
Prx2540-2	6084.2452982302	-2.27429	0.474712823911139	-4.79088	1.66054108714028e-06	3.78502257637853e-05	Down		CG34150	243	234	242	334	128	171
CG32647	161.845669551645	-2.37327	0.496674270694973	-4.77832	1.76763272162707e-06	4.01971244850381e-05	Down		Polr3F	143	131	136	337	80	228
Gs1	1794.91031697367	1.35049991910872	0.282757786890381	4.77617233449446	1.78663294685123e-06	4.0534495272035e-05	Up		Ipo9	1248	1358	1589	2162	1640	1976
CG2652	57.8053763221233	-4.10236	0.859094634082683	-4.77521	1.79515411950782e-06	4.06331047562083e-05	Down		CG1523	1255	951	1095	1770	804	1384
Eip74EF	1076.54243958625	-1.30075	0.272530844916881	-4.77285	1.81639118803204e-06	4.10184116777631e-05	Down		DNAlig3	927	1240	1349	1342	903	1024
Mdr50	2716.3565084563	3.7415910705834	0.784950072854352	4.76666121830867	1.87303863065041e-06	4.21997337780565e-05	Up		CG7985	160	110	147	424	72	178
Usp32	1966.13992472453	1.22727096189393	0.257753885577047	4.76140625056487	1.9224860229971e-06	4.32137562628886e-05	Up		Prat	658	610	661	1461	757	878
CG7509	188.948661670727	-2.94047	0.618309537219446	-4.75566	1.97794433690238e-06	4.43579083665227e-05	Down		mRpS18A	560	520	468	917	404	616
Picot	9790.66885314239	1.19385552246059	0.251101575943115	4.75447243999395	1.98965279575412e-06	4.45179095656892e-05	Up		CG12947	56	43	42	41	12	38
Mhc	16821.3818794813	0.899431407414991	0.189279125427323	4.75187850421647	2.01535464776752e-06	4.4989556850278e-05	Stable		Gycalpha99B	54	38	70	57	38	76
CG8736	79.9494372694784	-2.6817	0.564617279264378	-4.7496	2.03823082210444e-06	4.53961111934611e-05	Down		jvl	4868	5148	5825	3513	4249	6047
Vap33	6240.95641658236	-1.57346	0.331459147052925	-4.74708	2.06377909469254e-06	4.58601870516952e-05	Down		ChT	41	18	64	1	1	2
mip130	569.838444802591	0.967503270784283	0.203974050541041	4.74326645089402	2.10299366702372e-06	4.66251420527149e-05	Stable		janA	815	746	958	1180	640	927
ab	46.807722991624	-3.22426	0.680306659697701	-4.73942	2.1432879977999e-06	4.74105047331509e-05	Down		CROT	2264	1328	1640	2296	2514	2771
dpp	889.492753817055	-1.01081	0.213343675712129	-4.73795	2.15893122298497e-06	4.76482485109132e-05	Down		Mic26-27	13447	9854	11008	11080	6897	7481
Tsp39D	867.097075507665	1.04772957524411	0.221174879403602	4.73710928686529	2.16788271704878e-06	4.77375621833389e-05	Up		CG10340	2435	1893	2229	2945	1749	2111
Bin1	840.980498343545	-1.10281	0.232973488325985	-4.73363	2.20535215969281e-06	4.83439021853381e-05	Down		mah	92	18	44	24	2	10
Pgi	6706.40327937795	0.935176278844817	0.197547708065783	4.73392623990051	2.20217783154442e-06	4.83439021853381e-05	Stable		Acf	244	360	377	554	529	641
Prx2540-1	444.076714750578	-1.78857	0.37791341581758	-4.73276	2.2148836895209e-06	4.84437369665324e-05	Down		CG17477	147	149	98	264	385	401
Gr93b	52.7142862589064	-3.66496	0.774659628123351	-4.73105	2.23357948692273e-06	4.87172649036653e-05	Down		CG31287	6	4	5	1	0	5
CG32982	2843.80771566082	-1.67805	0.354713444170453	-4.73071	2.23740033000497e-06	4.87172649036653e-05	Down		Phyhd1	996	687	956	1274	1500	1002
CG9555	1508.39004776501	1.71662691959093	0.362989855845914	4.72913193563079	2.25481826582835e-06	4.89869334404182e-05	Up		osa	1731	1967	2359	2370	2010	2467
GstD6	91.0239748530013	-1.96983	0.41670041880752	-4.7272	2.27636760077569e-06	4.93449573682622e-05	Down		CG5516	372	325	389	527	206	463
rg	73.7984183901631	-2.46496	0.522279337414773	-4.71963	2.36276046331082e-06	5.11038835320094e-05	Down		Dys	1285	1579	1839	2341	2117	2773
CG15209	2638.15196845133	1.93342334388505	0.410016356667906	4.71547857162936	2.41143272737384e-06	5.20409639368728e-05	Up		Spn88Eb	506	322	266	142	24	18
chn	234.754502461408	-1.48905	0.315831114494515	-4.7147	2.42063252868073e-06	5.21239300921449e-05	Down		BBS5	10	12	10	12	12	24
fwe	2821.07690957769	0.808601608559437	0.171721086804868	4.70880789077625	2.49169771733768e-06	5.34178279357878e-05	Stable		CG1307	1951	1545	1766	3025	1630	1809
magu	464.907741795331	1.73320793886816	0.36805942000758	4.70904382458808	2.48881560373097e-06	5.34178279357878e-05	Up		Npc2g	154	124	92	108	14	20
akirin	6030.41945317513	-1.63692	0.34792018016844	-4.70486	2.54040986518172e-06	5.42232658285388e-05	Down		Abi	1954	2314	2260	3000	1254	2818
Ebp	24.2618536306468	-5.2058	1.10647102409973	-4.70487	2.54032475926653e-06	5.42232658285388e-05	Down		Theg	110	81	107	38	30	48
UBL3	1965.84017048372	-1.58636	0.337348096061306	-4.70243	2.57077146270414e-06	5.46565752387335e-05	Down		Cmpk	6820	6330	6990	11102	4062	6755
CG4619	549.711002734976	1.31036027975767	0.278661201895659	4.70234202265558	2.57194199726086e-06	5.46565752387335e-05	Up		mtd	5088	5919	6798	7272	8087	8226
Mad	2520.9851741945	0.950806150925178	0.202247429065863	4.7012	2.5863367006202e-06	5.48427344382056e-05	Stable		Tsp97E	398	502	506	758	371	591
ND5	63181.8778944511	1.21146227361668	0.257773042460255	4.69972446324936	2.605127423557e-06	5.51210982901746e-05	Up		spg	260	228	207	434	270	278
Jon25Bii	77781.0552137475	4.10108695509811	0.873050909756722	4.69742017248558	2.63468103318449e-06	5.56254891453029e-05	Up		Ugt303A1	1199	1004	1263	2410	3465	3350
CG5567	95.3463076663262	2.86089756976947	0.609909796716204	4.69068964816229	2.72285715558275e-06	5.73627028036513e-05	Up		apn	44	17	37	126	23	62
CG7458	970.142828553377	1.86689362570006	0.398165168878341	4.68874168717275	2.74890120158872e-06	5.77862967495962e-05	Up		fabp	5253	4955	4386	6303	9134	8022
mon2	3538.68248601367	0.760632437225554	0.162343871833453	4.68531659763468	2.7952750634062e-06	5.86345090347685e-05	Stable		CG46280	1359	1384	1651	2425	2314	2469
GC1	1380.24329970681	1.72477568682847	0.368550560576707	4.67988892522521	2.87030378313326e-06	6.00788531639485e-05	Up		NPFR	86	46	76	114	52	90
trbd	784.498234472823	0.980062445664967	0.209536487610704	4.67728774515787	2.90694214769402e-06	6.07151672178238e-05	Stable		Fmr1	1092	1220	1285	894	1258	1490
Iris	119.910556429265	-3.10276	0.66348007444029	-4.6765	2.91811831351777e-06	6.08180846798039e-05	Down		CG4408	56	36	56	14	6	14
Eaat1	528.603240408362	4.07698892497573	0.872194331945286	4.67440428772643	2.94808081623011e-06	6.13112619324096e-05	Up		polybromo	974	1056	1050	1656	810	1072
Su(var)3-7	381.391071021215	1.16680312392326	0.249737250219031	4.67212289275996	2.98102499299798e-06	6.16196022008983e-05	Up		Act87E	7382	6315	5946	6894	3674	5227
CG10274	511.207513467079	1.06360124479045	0.227651324317522	4.67206262901843	2.98189999348845e-06	6.16196022008983e-05	Up		CSN6	1678	1432	1468	1930	1014	1417
p38b	2466.07011964676	0.899992786246506	0.192616582729346	4.67245744625801	2.97617191515448e-06	6.16196022008983e-05	Stable		Irk1	816	411	620	410	503	278
CG2641	617.521813893441	-1.21304	0.259828940900216	-4.6686	3.03257896531216e-06	6.25340912486933e-05	Down		spdo	112	134	136	124	40	78
ben	6469.56365086618	-1.31764	0.282328533290771	-4.66705	3.05558282761903e-06	6.2875238184389e-05	Down		CG7168	562	405	451	664	262	395
Idh3b	5585.92392639573	1.13691331669034	0.24363302486943	4.66649920428332	3.06374831294713e-06	6.29102580799883e-05	Up		CG4362	41	32	37	3	8	0
CG32365	103.047439998123	-1.56952	0.337126696159441	-4.65557	3.23092802756564e-06	6.61005631946634e-05	Down		CG10298	0	4	12	6	6	2
CG7025	4113.79553014691	3.46319262262625	0.743900329776571	4.65545246319008	3.23269989526968e-06	6.61005631946634e-05	Up		CG31272	167	37	18	532	6	54
Pfdn6	3315.69413593878	-0.977311	0.210193419214452	-4.64958	3.32613148056066e-06	6.77264387035499e-05	Stable		gzl	3090	3048	3607	6366	4200	5909
CG6424	92.8197876255453	1.91714998034823	0.412302223927145	4.6498657273481	3.32151199657408e-06	6.77264387035499e-05	Up		Tnks	1394	1484	1691	4735	1707	2805
CG7988	402.526467523764	-1.38348	0.298198060300655	-4.63946	3.49327665640007e-06	7.09813396591689e-05	Down		Gnpnat	387	360	376	897	306	450
CG5026	644.621192443878	1.18287582826053	0.255182337199725	4.63541419535912	3.56223468038278e-06	7.20815595512797e-05	Up		CG14252	124	131	173	58	34	114
Jheh3	6648.50259498213	2.04239621839651	0.440600656993963	4.63548155450094	3.56107480327358e-06	7.20815595512797e-05	Up		yrt	826	804	932	747	956	1092
Vrp1	2020.87970168418	-0.824707	0.178055776484173	-4.63173	3.62617987202446e-06	7.31302077188905e-05	Stable		CG34149	52	58	70	121	74	50
Usf	1310.41148249672	-0.920615	0.198769754577044	-4.63157	3.62908561884559e-06	7.31302077188905e-05	Stable		LSm3	424	384	334	481	255	339
Nup93-2	366.613260405398	1.06014030348692	0.22907606245291	4.6278964817847	3.69398568656412e-06	7.40249889883823e-05	Up		Nop56	3910	3418	3772	5703	3835	5384
Odc1	46.2156548641275	-4.60229	0.99449400901067	-4.62777	3.69630583050999e-06	7.40249889883823e-05	Down		alpha-Est7	1254	1189	1205	4850	9941	2749
CG2201	1294.45367189601	1.15726935970049	0.250062170743997	4.6279265522543	3.69344950099326e-06	7.40249889883823e-05	Up		Rfx	94	152	148	238	208	254
CG1317	3104.28498646204	1.02439674414393	0.221683316388137	4.62099160565767	3.81910229777421e-06	7.63271512612656e-05	Up		pum	5138	5991	6483	3378	1187	2480
Dyb	909.569971522718	1.00633923249016	0.21790305011282	4.61828887649403	3.86917367248625e-06	7.71694003162064e-05	Up		CG31109	137	140	171	211	161	159
CG10418	876.633422547347	-1.58026	0.342402652318779	-4.61521	3.92706901195054e-06	7.81639318881689e-05	Down		lili	401	326	356	789	997	1068
klu	1167.99773015688	-1.28305	0.278154336867638	-4.61273	3.97414082867092e-06	7.89394136437838e-05	Down		CG31365	323	230	251	512	371	607
ths	55.6833132632611	-3.07759	0.667650395017824	-4.60958	4.03489280738513e-06	7.95002323041946e-05	Down		Sym	399	512	473	691	388	658
CG9062	696.369127595675	0.865194253283114	0.187674293366289	4.61008397987939	4.0250634257175e-06	7.95002323041946e-05	Stable		ArgRS-m	272	307	286	544	251	312
Vml	36.0654271949223	-3.07912	0.667972315723871	-4.60966	4.03335170675078e-06	7.95002323041946e-05	Down		Tctp	32546	32777	36552	57201	52070	42640
CG17036	448.840487623974	2.68319958468902	0.582146113236248	4.60915142037566	4.04315796055247e-06	7.95002323041946e-05	Up		CG41099	961	872	1086	1186	2313	1746
CG13078	3109.30946625341	3.22516081147124	0.699730293594429	4.60914846905367	4.04321534887253e-06	7.95002323041946e-05	Up		Etfb	8559	6566	7236	11377	10947	9366
Keap1	874.514413346865	1.34759084043603	0.292408784272385	4.60858535351224	4.05417940088627e-06	7.95550969936009e-05	Up		tex	330	344	424	484	134	311
CG42404	52.634387830077	-1.93583	0.420387387525603	-4.60487	4.12722787323549e-06	8.06632708638575e-05	Down		e(y)2b	55	30	41	7	0	12
CG30043	1154.53119140596	1.98149663203646	0.430267135807069	4.60527069612158	4.11929667215399e-06	8.06632708638575e-05	Up		CG7903	776	738	787	1144	738	867
Abcd3	15787.3364662455	1.98464360762523	0.43125135205677	4.60205770523351	4.18337255812562e-06	8.15967236638008e-05	Up		His4r	15530	14938	14376	17882	12297	11462
CG3149	2419.8305481599	0.770422938217072	0.167442793917201	4.60111134193115	4.20242701729345e-06	8.18044443186342e-05	Stable		His4:CG31611	15530	14938	14376	17882	12297	11462
CG6066	1578.1515196286	-1.65689	0.36096852958507	-4.59013	4.42974222811305e-06	8.60572477170146e-05	Down		His4:CG33869	15530	14938	14376	17882	12297	11462
tutl	48.1129734576622	-2.36104	0.514454188060306	-4.58941	4.4449537504955e-06	8.61807467202643e-05	Down		His4:CG33909	15530	14938	14376	17882	12297	11462
CG5254	3074.73411272141	1.63126714328195	0.355556993642539	4.58792	4.4768351088111e-06	8.66263143420645e-05	Up		His4:CG33905	15530	14938	14376	17882	12297	11462
CG3301	1489.28179310706	2.26088021991407	0.492836352631523	4.58748671408268	4.48613967862599e-06	8.66341220080689e-05	Up		His4:CG33901	15530	14938	14376	17882	12297	11462
CG31326	233.32519770786	-2.92406	0.63856409968879	-4.57912	4.66934739298717e-06	8.98157276204429e-05	Down		His4:CG33899	15530	14938	14376	17882	12297	11462
Usp15-31	1090.91536252044	1.26041662359724	0.275246277236175	4.57923222887313	4.66685820127066e-06	8.98157276204429e-05	Up		His4:CG33875	15530	14938	14376	17882	12297	11462
CG31495	192.273148770451	1.44631158712507	0.316062398803385	4.57603179815383	4.73878548759598e-06	9.09715959581296e-05	Up		His4:CG33883	15530	14938	14376	17882	12297	11462
Sec16	2342.44732535269	1.39553170215367	0.305719040069802	4.56475233546148	5.00084363669416e-06	9.58134077085517e-05	Up		His4:CG33897	15530	14938	14376	17882	12297	11462
fz4	939.707251606225	0.999860959377166	0.219285941557501	4.5596217991703	5.1245827855212e-06	9.79912853663611e-05	Stable		His4:CG33873	15530	14938	14376	17882	12297	11462
CG13891	206.18880065624	-2.26834	0.497788365229069	-4.55684	5.1928337013517e-06	9.91016674808944e-05	Down		His4:CG33881	15530	14938	14376	17882	12297	11462
CG44422	691.956634790088	-1.34764	0.295880518379473	-4.55468	5.24650082123303e-06	9.99299266009022e-05	Down		His4:CG33885	15530	14938	14376	17882	12297	11462
LpR1	3791.69562623914	3.49261240641957	0.767898332253157	4.54827450421932	5.40875561315715e-06	0.000102819176529021	Up		His4:CG33877	15530	14938	14376	17882	12297	11462
CG32115	579.710197662314	-1.3796	0.303406690390724	-4.54702	5.44116220763226e-06	0.00010303274662818	Down		His4:CG33903	15530	14938	14376	17882	12297	11462
Pa1	664.67267983073	0.864671933471652	0.190151839972411	4.5472709262088	5.43460206472279e-06	0.00010303274662818	Stable		His4:CG33893	15530	14938	14376	17882	12297	11462
CG31769	113.410880610098	-3.02149	0.664766147777659	-4.54519	5.48858647535959e-06	0.000103728955659563	Down		His4:CG33889	15530	14938	14376	17882	12297	11462
CG7881	1779.25363299588	2.49795008040931	0.549745613673916	4.5438290334245	5.52414678328241e-06	0.000104198683414123	Up		His4:CG33879	15530	14938	14376	17882	12297	11462
ZnT63C	4180.23851041523	1.45091894786036	0.319397732442363	4.54267141086291	5.55457977876798e-06	0.000104570067672628	Up		His4:CG33895	15530	14938	14376	17882	12297	11462
CG10970	35.6153757035528	-3.10825	0.684407460402579	-4.54152	5.58510767498532e-06	0.000104941801159521	Down		His4:CG33887	15530	14938	14376	17882	12297	11462
Ddx1	622.708114907506	1.00836572071393	0.222068355938934	4.54078977822135	5.60438916926385e-06	0.000105101194189682	Up		His4:CG33891	15530	14938	14376	17882	12297	11462
Sox14	3088.0235395785	-1.07531	0.236895353894434	-4.5392	5.64688450652851e-06	0.000105694474811619	Down		His4:CG33907	15530	14938	14376	17882	12297	11462
heph	477.393516747348	-1.62735	0.358632193025785	-4.53764	5.68860095772744e-06	0.000106067343144753	Down		His4:CG33871	15530	14938	14376	17882	12297	11462
Dlg5	1078.07286999008	1.19277465283905	0.262850974831949	4.5378361392863	5.68343937850214e-06	0.000106067343144753	Up		myd	22	16	20	15	4	4
OtopLc	30.8145881868506	-4.58713	1.01237572130374	-4.53105	5.86906892992308e-06	0.000109223036127995	Down		rump	2308	2194	2429	2569	1386	2651
CG9568	83754.8224732878	-1.15229	0.254510056020038	-4.52749	5.96892338162299e-06	0.0001108693344911	Down		trbd	461	432	585	1525	736	1295
CG5644	126.511493676447	-2.37612	0.526503834467642	-4.51302	6.39123978012502e-06	0.000118363841513899	Down		CG17186	74	56	50	124	80	106
Tmem63	4266.10391038917	0.786007836694267	0.174171698744363	4.51283326947344	6.39673077533247e-06	0.000118363841513899	Stable		CG7183	142	204	182	372	272	436
mRpL55	831.025247386871	-1.08517	0.240764295593564	-4.5072	6.56883825560034e-06	0.000121317842014721	Down		Gasp	154	162	214	428	170	250
RhoGAP1A	3816.68783323943	1.77923617706747	0.395239669314539	4.50166396544453	6.7423521416328e-06	0.000124286578398697	Up		Zip89B	1958	1071	1079	1236	665	1110
gry	2192.97529049948	1.54789916416663	0.343882013060331	4.50125073536505	6.75547570645528e-06	0.000124293090833515	Up		Past1	10647	10374	11875	24935	9929	20877
CG42450	492.761103806025	-1.54127	0.342576476655326	-4.49906	6.82534945086207e-06	0.000125341747557058	Down		CG12883	911	956	1099	1786	657	1318
Fas1	365.920327725564	-2.92051	0.649381314714995	-4.49738	6.87970490836917e-06	0.000125979110410439	Down		CG14655	62	149	74	183	64	63
Eip78C	642.764350318751	-1.62917	0.362263994484264	-4.49718	6.88594336158978e-06	0.000125979110410439	Down		GluRIIE	51	46	67	211	28	68
cv-c	5305.50633534572	-1.01852	0.226670190442768	-4.49339	7.00986223906624e-06	0.0001277658973274	Down		Tim17a2	274	182	180	406	211	426
CG3808	278.979046993761	1.38861537047816	0.309017121572696	4.49365188378887	7.0012044970217e-06	0.0001277658973274	Up		CG13607	547	292	278	676	779	516
CG34198	12390.0500612222	-1.54076	0.34298116159688	-4.49227	7.04676551322834e-06	0.000128198446243461	Down		Lsd-1	545	217	227	484	1749	2893
CG13101	132.152242577419	-1.75258	0.390212791603119	-4.49135	7.07719897078015e-06	0.000128511898475006	Down		subdued	202	176	278	886	151	321
Dhc64C	3870.25804986321	0.738743916897543	0.164524996479358	4.49016	7.11689647885554e-06	0.000128992092045998	Stable		AdoR	23	19	16	42	55	56
Hmgcr	1704.17549921545	1.14673008126207	0.255481772835595	4.48850056320849	7.17262346811517e-06	0.000129519748080083	Up		kibra	2041	3212	2829	1215	888	1360
Fer3HCH	40.5084351887465	-2.0532	0.457408810220862	-4.48876	7.16381210545447e-06	0.000129519748080083	Down		sle	541	510	548	303	231	271
Bacc	13171.6673354953	-1.23154	0.274763332817126	-4.48219	7.38820093744196e-06	0.000133165480970597	Down		CG12402	61	44	73	56	74	34
CG31957	429.678412190647	-1.47497	0.329204126044159	-4.48041	7.45014627838526e-06	0.000134033777684887	Down		Ibf2	254	230	263	300	114	192
CG10512	863.984627221011	1.73923068858353	0.388710782880693	4.47435668157771	7.66417125072067e-06	0.000137629850153624	Up		rdog	1340	1687	2188	2495	1883	1626
Sln	94.203446092956	-2.9813	0.667223831477633	-4.46822	7.88732583767947e-06	0.000141376321138369	Down		Rbp1	1966	1972	1912	3699	1555	2830
dikar	1822.90218982074	-1.32351	0.296240252647915	-4.4677	7.9064935403399e-06	0.000141459377992883	Down		CG44013	13669	9206	10090	14659	374	5179
stau	2318.75594847122	-1.12355	0.251588805068738	-4.4658	7.97693007945457e-06	0.000142457725620791	Down		CG33107	260	420	408	537	183	220
CG7246	232.663430994896	1.01561508985737	0.22747188739767	4.46479387618503	8.01458726496369e-06	0.000142868091300168	Up		RpS29	73875	72830	77453	68887	80233	47990
CG1233	1828.44783222418	1.23761270617488	0.277284502278815	4.46333169002874	8.06949890281724e-06	0.000143583972250677	Up		CG8516	968	818	1081	1763	674	1020
Jon65Aii	32916.4002037629	3.79131061727726	0.849942413984003	4.46066763453532	8.17047197682985e-06	0.000145115335311104	Up		CG2006	442	387	381	547	425	414
nej	2936.61067936399	-1.51175	0.338991090893409	-4.45957	8.21256328028689e-06	0.00014559722842811	Down		Trm7-32	549	489	555	825	476	778
ssp3	221.34800580543	-1.60345	0.35973855068344	-4.45727	8.30112558812382e-06	0.000146899736998562	Down		Dlc90F	5000	4798	4771	4737	2906	4166
norpA	1224.73402756279	-1.44755	0.324893058021367	-4.45547	8.37099625817762e-06	0.000147867344066865	Down		SppL	326	296	363	655	438	834
Ace	441.190495649433	1.37234827675399	0.308273914445952	4.45171716595111	8.51863216438598e-06	0.000150202621115885	Up		CG1971	91	62	67	177	52	102
CG8028	77.5517402527898	-2.69905	0.606437167040304	-4.45067	8.56026149274121e-06	0.000150663698207686	Down		CAH7	312	365	414	902	3699	1788
Spn88Eb	221.79067447997	-2.99657	0.67380591095995	-4.44723	8.69862882427494e-06	0.000151999558970679	Down		CG5608	539	716	662	1626	662	1062
sr	50.9248218650929	-2.44696	0.550089651563333	-4.4483	8.65518715212458e-06	0.000151999558970679	Down		RpL34a	10435	10046	10398	11220	8958	8316
dmrt93B	18.1336137564979	-4.14763	0.932500545269985	-4.44786	8.67300994523262e-06	0.000151999558970679	Down		CG9795	350	444	600	828	528	829
CG5776	259.791604645469	1.62419415826367	0.365192784338114	4.44749794607089	8.68762895030043e-06	0.000151999558970679	Up		CG5245	57	12	32	15	0	10
Ppm1	66.6140167722812	-3.66058	0.82325301745068	-4.44648	8.72896638975521e-06	0.000152078225469552	Down		CG13856	8	2	12	12	0	4
CG15170	1420.07086254848	2.65439688167933	0.596984069883961	4.44634457699228	8.7343807703154e-06	0.000152078225469552	Up		lab	200	300	348	387	550	420
Hr4	118.691542573032	-1.71268	0.385262101298835	-4.44548	8.76951239810259e-06	0.000152417257447737	Down		CG14518	22	12	6	51	12	20
CG4612	1131.89503265263	-1.73307	0.390657082894264	-4.4363	9.15169119594044e-06	0.000158776132638304	Down		CG9649	244	128	172	90	16	34
klg	41.1652596668526	-2.40181	0.54149169545156	-4.43555	9.18374110261883e-06	0.000159048669309233	Down		CG5805	917	1120	1163	3076	2839	1983
CG6484	21078.4578619808	1.3221623429961	0.298378528740883	4.43115779334205	9.37284677886302e-06	0.000161864247745579	Up		CG34293	676	656	640	634	358	430
CG6362	179.638186830418	-2.33861	0.527782970765093	-4.431	9.37957831382991e-06	0.000161864247745579	Down		CG8927	14	0	22	14	4	18
l(3)L1231	3108.57965601679	-1.8385	0.415061809651752	-4.42946	9.4470677898982e-06	0.000162740373095715	Down		Sirt7	186	160	136	285	174	174
CG9825	1040.64841553216	3.59349915590355	0.811946284744357	4.42578434487815	9.60924871265062e-06	0.000165241727420898	Up		CG7943	544	570	604	1696	1259	1348
rho	1624.92534483367	-2.86694	0.648210150683368	-4.42286	9.74030600985293e-06	0.00016719999716737	Down		Hpr1	610	496	724	1076	523	862
Nha2	934.119226750603	2.25401153786824	0.509863263705087	4.42081573300405	9.83289979854362e-06	0.000168492277709903	Up		BCAS2	500	446	534	791	320	804
CG14609	15.4022938729119	-4.59113	1.03903305683959	-4.41866	9.93159379313088e-06	0.000169884362721516	Down		mRpL55	990	1069	1086	908	398	522
CG15093	35.9258678621585	3.86887293747693	0.875704883231947	4.41801000720489	9.96138098475785e-06	0.000170094949341488	Up		amon	230	286	338	430	928	744
rin	9362.48666973424	-1.56841	0.35510945499144	-4.41668	1.00227149225454e-05	0.000170842529494106	Down		Aos1	1680	1249	1538	1931	533	1142
ksh	939.484023564926	-1.21939	0.276269086696295	-4.41377	1.015852574693e-05	0.00017255310836801	Down		Snm1	97	112	105	233	196	313
CG17570	2732.21139814064	-1.43657	0.325455577977107	-4.41401	1.01471244027511e-05	0.00017255310836801	Down		Det	226	230	244	191	104	167
mahe	1594.85918018791	-1.68942	0.382951034917503	-4.41158	1.02617174545679e-05	0.000174002257814128	Down		CG33096	28	45	28	44	20	42
l(3)neo38	2115.44977368458	-1.36079	0.30855292694137	-4.41024	1.03256488080164e-05	0.000174781808432041	Down		CG31454	288	316	348	576	673	849
Rab14	3364.41034329579	-0.939419	0.213029896802006	-4.4098	1.03466355313699e-05	0.00017483299240768	Stable		Cchl	4350	3166	3910	4579	2422	2820
CG10912	117068.642098959	-0.873324	0.198182306550082	-4.40667	1.04972212940158e-05	0.00017707011239975	Stable		CG42359	842	765	812	930	503	512
S6k	14683.4223016173	-1.47833	0.335540054792905	-4.40582	1.05383095859665e-05	0.000177149166148898	Down		CG34357	24	3	6	20	2	4
LKRSDH	254.09574475583	1.57081560154936	0.356528393173222	4.40586396939827	1.05363072060763e-05	0.000177149166148898	Up		sas	89	54	58	381	12	86
msl-2	147.676474274927	1.30307798152094	0.295960057318129	4.40288460993321	1.06820987618229e-05	0.000178948136400727	Up		jumu	110	138	165	116	48	300
Taf3	1596.69122489334	-2.00983	0.456464247461364	-4.40303	1.06746936810742e-05	0.000178948136400727	Down		CG31457	208	201	223	374	170	255
CG4408	31.3069089800113	-2.40661	0.547129126026642	-4.39861	1.08948528669567e-05	0.00018157466259262	Down		mRRF2	179	230	282	492	210	324
mRpL9	1856.80996239113	-0.993774	0.225926857089147	-4.39865	1.08924531758531e-05	0.00018157466259262	Stable		ALiX	11247	12258	14167	27978	8232	17118
CG14183	102.679660473129	-1.53331	0.348583597095175	-4.39868	1.08911558950921e-05	0.00018157466259262	Down		TyrRII	66	51	85	126	59	115
cue	3433.24872930699	1.52631431218967	0.347289251602129	4.39493680022752	1.1080498627716e-05	0.000184352979732581	Up		Fer1	93	61	75	102	78	152
Usp2	2243.03661049178	-1.2914	0.293908660146292	-4.39387	1.11349745231025e-05	0.000184943186063749	Down		Rpt2	7515	6057	7125	11055	5312	9237
CG10041	56.5894089001763	-1.96613	0.447517224732655	-4.39342	1.11579452925622e-05	0.000185008997500013	Down		CG6569	19	8	31	18	4	3
Etl1	894.341079218618	0.86228998925658	0.19648270406936	4.38863050740683	1.14066676346603e-05	0.000188811387905015	Stable		Srr	333	326	363	103	967	991
CG13067	375.642291766639	-1.42793	0.325407770344007	-4.38813	1.14328391405185e-05	0.000188923299413695	Down		Syx18	879	645	879	1632	692	1050
egl	2855.02347766639	1.08916372751597	0.248467208929565	4.38353105912147	1.16770991807583e-05	0.000191986710349201	Up		disp	404	490	631	1300	837	854
Sec31	2989.37591646596	0.94390261787454	0.215315327430212	4.38381525895075	1.16618679736865e-05	0.000191986710349201	Stable		CG3739	7497	6234	6638	11361	13157	14462
Toll-7	107.312	-2.34735	0.535494217938415	-4.38353	1.16773998280825e-05	0.000191986710349201	Down		bb8	1	16	13	6	0	8
Arl8	2689.60422090941	-1.09822	0.250569487459828	-4.38289	1.17115697383767e-05	0.000192223791338314	Down		CG6912	91	56	84	101	2	60
PH4alphaPV	799.679158365315	2.20569923757318	0.503499632970358	4.38073653512085	1.18278817120611e-05	0.000193806014652342	Up		CG31174	6	9	4	4	14	1
Srrm1	830.612549649514	1.00924634433967	0.230750850941415	4.37374917675126	1.22130695891077e-05	0.000199781187076949	Up		NSD	547	758	766	1524	816	1030
RhoGAP71E	1964.97809832028	-1.09117	0.249567049642201	-4.37226	1.22966054754267e-05	0.000200473804174753	Down		CG1103	336	273	333	486	115	276
Hydr1	4235.34061456018	1.28375575860838	0.293589238909799	4.37262538427982	1.22761270106492e-05	0.000200473804174753	Up		WASp	4643	4887	5409	9364	5911	11175
Rubicon	756.624132317208	1.23407048163381	0.282427348167054	4.36951481378449	1.24522893139487e-05	0.000202672461358968	Up		Grik	52	69	95	157	127	82
PH4alphaSG2	85.123441027613	-1.85069	0.423962775155895	-4.36523	1.26991112401737e-05	0.000206284774287066	Down		GCC88	762	805	854	1640	921	1165
bgm	3618.23219515982	2.28907243138329	0.524424192745234	4.36492530865242	1.27166202170184e-05	0.000206284774287066	Up		PH4alphaEFB	530	428	500	1237	159	624
Rpn13R	122.986936440872	-1.73327	0.397514680272664	-4.36027	1.29904999276579e-05	0.000210376931440756	Down		CG2224	1335	1158	1277	1922	845	1577
CG43759	469.203629490088	-2.11385	0.485077082916817	-4.35776	1.31401957369376e-05	0.000212447716125603	Down		CG13622	3	10	21	5	2	14
Pink1	7054.30083396319	1.11587216001647	0.256253124192838	4.35456997268353	1.33328388693495e-05	0.000215204843640761	Up		Elp1	842	864	1077	1682	1091	1114
TrpA1	361.935273015454	1.56102039968565	0.358593042137704	4.35318094957961	1.34176312408849e-05	0.000215857528706666	Up		Bub3	1213	1050	1096	1263	465	789
sff	36.8896419904904	-2.87289	0.659897361935318	-4.35354	1.33955175940453e-05	0.000215857528706666	Down		mfas	973	1411	1338	9532	150	2012
CG9649	116.25848028385	-2.34435	0.539127696842632	-4.34841	1.37126515764837e-05	0.000220239666326594	Down		Esp	52	42	83	178	14	40
gcl	540.693977050822	0.844249617508732	0.194244715393078	4.34631961955974	1.38440798611771e-05	0.000221984232765793	Stable		gish	3831	4644	4782	1957	3540	4715
pn	621.031612778448	1.38254779972332	0.318203724266437	4.34485109472096	1.39370169825423e-05	0.000223106885347178	Up		CG3397	510	380	510	782	104	329
HEATR2	217.274949485361	-1.5683	0.361037239499761	-4.34388	1.39991139486299e-05	0.000223732965619072	Down		Decay	49327	44625	47844	52361	16812	31537
Ptp61F	3653.43030579055	-0.752561	0.173330031756725	-4.34178	1.41330798356895e-05	0.000225503714820927	Stable		Naa40	194	220	218	313	80	190
Ubc7	2752.70071335138	0.734174574156481	0.169111192339805	4.34137187490974	1.41595838549149e-05	0.000225556840687212	Stable		CG9471	1761	1695	1760	2485	2487	1972
CG32040	61.8655385316653	-2.29015	0.527643548402056	-4.34033	1.42268934069926e-05	0.000226142993836763	Down		Afti	244	439	511	581	839	858
Ir62a	20.5473909382928	3.22280405185217	0.74259478929001	4.33992279279722	1.4253278539348e-05	0.000226142993836763	Up		Rlip	193	183	241	624	373	448
CG17732	15.8138666063381	-4.73844	1.09187494179845	-4.33973	1.42660842716297e-05	0.000226142993836763	Down		CG6567	1033	952	983	1419	1040	1139
Mitofilin	6992.34706948419	1.08591106324591	0.250306723969734	4.33832158411061	1.43574969917325e-05	0.000227221980846394	Up		Rb97D	751	794	898	990	781	1177
Chc	13715.7280868657	0.786747509783137	0.181671774391022	4.33059847860448	1.48704622296938e-05	0.000234958131301315	Stable		jus	265	354	359	285	141	164
ZnT86D	2403.78473242778	0.806062051583517	0.186179782020326	4.32948219638325	1.49460352377469e-05	0.000235769466724458	Stable		CG1910	1447	2149	2267	3015	3077	4665
X11Lbeta	76.1003893668897	-2.79938	0.648361225932429	-4.31763	1.57714148437652e-05	0.00024838702374493	Down		shams	173	244	330	620	47	150
odd	764.901677264575	1.43733839111192	0.333071451971201	4.31540554618353	1.59310159908141e-05	0.000250495280514691	Up		Cad99C	54	14	27	81	4	6
sw	1355.10245880903	1.10310633853795	0.255943490029256	4.30996052453555	1.63283690473656e-05	0.000256329057964531	Up		Hsp70Ab	64	84	71	102	345	716
elm	6056.50017206054	1.11280764040051	0.25822191197323	4.30950120342956	1.636231683083e-05	0.000256448357028129	Up		Hsp70Aa	64	84	71	102	345	716
CG4991	1066.77071663788	1.67277116856368	0.388475899920079	4.30598440960642	1.66244765512628e-05	0.000260138312336721	Up		CG9743	36772	22972	25958	49938	20190	42469
CG43647	54.1085278490491	-3.60416	0.83725667950308	-4.30472	1.67194395656984e-05	0.000261204342364274	Down		asl	136	124	155	190	48	138
loqs	459.252568782466	1.05146996639196	0.244375162436174	4.30268753955951	1.68738736998147e-05	0.000263194571667142	Up		Ravus	430	444	514	774	160	502
CG42782	61.2137628243837	-3.03075	0.704647387770753	-4.30109	1.69956832807325e-05	0.00026467037659419	Down		CG14864	28	12	20	18	20	19
Fbp1	40.5447475308828	-4.20026	0.976675203979883	-4.30057	1.70362353645744e-05	0.000264878081155596	Down		CG6791	307	289	437	942	464	777
sds22	1075.95012896566	-0.895772	0.208423003781078	-4.29786	1.72458617351801e-05	0.000267709684638769	Stable		ETHR	95	108	79	141	65	62
CG13561	18.4841865296824	-4.55615	1.06027689861781	-4.29713	1.73020947833938e-05	0.000268154918036261	Down		PIG-S	1365	933	1126	1625	700	1089
Cog2	627.355218373939	0.960686008780887	0.223688466828692	4.29474984741441	1.74890423514176e-05	0.000270621381886086	Stable		Qsox4	69	36	38	0	13	50
alpha-Man-Ic	608.324539519894	-3.35718	0.781973448669642	-4.29322	1.7610381226938e-05	0.000271544244291135	Down		CG42232	572	596	628	298	164	142
Mms19	1362.70997800928	0.754457622536636	0.175743866684005	4.29293856321703	1.76323808067397e-05	0.000271544244291135	Stable		CG33109	6501	3581	3837	2275	4	568
CG14823	22.6939972871342	-3.80316	0.885891937147442	-4.29303	1.76254373641459e-05	0.000271544244291135	Down		Gycbeta100B	1743	1048	1431	103	50	160
Cyp6a2	2700.53804553932	2.60177178511581	0.60616772113525	4.29216484877013	1.76939503401409e-05	0.000272061956809781	Up		Tsp86D	1062	1056	1088	2546	570	1457
Cmtr1	872.342864392515	0.771604482430279	0.179864462552044	4.28992181936448	1.78736027223322e-05	0.00027439081277044	Stable		Lip3	149	102	82	136	126	478
Megf8	210.697622078192	1.59798981103135	0.37254691157634	4.28936534266209	1.79184412799382e-05	0.000274645966893919	Up		CG11983	29	47	31	42	4	18
Men	6219.22856891583	1.05824496623882	0.246853059174083	4.28694288731717	1.811488426388e-05	0.000276867617641692	Up		CG11563	240	178	264	536	332	358
Gr63a	123.419926084744	-3.37598	0.787514521029839	-4.28688	1.81202786846561e-05	0.000276867617641692	Down		p53	1432	2236	2462	2143	357	819
CG32354	41.6698689412784	-2.9629	0.691521895206041	-4.28461	1.83060522847571e-05	0.000279267722394265	Down		beta-Man	6946	5360	5962	9159	10774	12840
Rich	1910.30139632612	0.923028244110916	0.215485901125469	4.28347395022134	1.83997649790828e-05	0.000280258079094543	Stable		Not10	1596	1482	1590	2352	1392	1510
CG5418	171.828440857552	-2.37634	0.554949416900334	-4.28209	1.8514502946579e-05	0.000281565089342271	Down		CHKov1	2701	2489	2788	2189	806	1363
CG13315	30031.2762487357	1.68045230844547	0.392689171678329	4.27934465639407	1.87444410713036e-05	0.000284617230806549	Up		tsl	360	163	300	275	0	46
CG7745	319.572726259639	0.93269216957855	0.218122789280439	4.27599597756562	1.90284658564093e-05	0.000288479841402542	Stable		tnc	41	13	29	6	3	0
CG14937	118.24914926019	-2.16433	0.506230613458687	-4.27538	1.90808855696704e-05	0.000288824664462834	Down		Gr89a	993	547	534	406	192	443
CG8745	6670.85288301892	2.2360825293693	0.523105184077334	4.27463270759466	1.91452643746031e-05	0.000289349158630453	Up		CG31028	30	18	2	178	1	0
CG9864	7679.27349725808	2.24837959683029	0.52627814110809	4.2722268344573	1.93530558912335e-05	0.000292036113161823	Up		HisCl1	30	13	19	20	16	36
CG13313	811.455621378361	2.51822534980227	0.589955943944312	4.26849729314698	1.96794215383093e-05	0.000296501253610471	Up		Prosbeta2R2	14	2	10	16	8	0
CG4462	2945.73642067048	1.16202980507897	0.272295856776161	4.26752657508926	1.97652231448623e-05	0.000297333720044737	Up		Fkbp39	3743	3054	3206	4182	2373	3611
Mrtf	2133.92499814584	-1.56436	0.366624038790768	-4.26693	1.98182922876294e-05	0.000297671973511569	Down		CG31189	6	8	2	18	6	6
Khc-73	3304.53261697452	0.705574305296039	0.165395857239016	4.26597326604381	1.99032614218306e-05	0.000298487586161289	Stable		CG14721	289	256	314	637	686	804
disco	313.832028053144	-1.39546	0.327144839990247	-4.26557	1.99393461701655e-05	0.00029856870196034	Down		cal1	105	86	161	218	233	290
dom	3544.01645692633	1.46369894861654	0.343192851181825	4.26494591474188	1.99950631517083e-05	0.000298943087028536	Up		Tpc1	909	867	954	1746	722	1223
Hr38	38.6291755457794	-2.62519	0.615781255462819	-4.26318	2.01537869438219e-05	0.000300854000497268	Down		plh	6	4	8	8	6	17
CG8560	19120.4347226344	3.17745915490662	0.745568213226064	4.26179536431387	2.02791099140537e-05	0.000302261220204418	Up		CG7156	123	84	108	387	187	239
Hydr2	4391.1021009466	1.18452813330656	0.278316822929422	4.25604216388653	2.08077483000685e-05	0.00030966638257579	Up		CG4374	16	10	17	12	2	0
Octalpha2R	71.6905898156163	-1.90269	0.447194227604044	-4.25472	2.09309741821456e-05	0.000311024689640951	Down		CG6276	967	881	973	1921	887	1357
ND-B12	7197.98896932632	-1.1655	0.274106546003661	-4.25201	2.11858965722331e-05	0.000314332822160892	Down		CG12290	4500	5149	5580	2473	3837	3902
CG42806	763.330892142257	2.23922367579375	0.526979513486137	4.24916646375979	2.14567430377932e-05	0.000317866788412239	Up		CG5180	190	174	187	401	169	254
CG4020	159.696528610894	-1.70189	0.400778067708072	-4.24646	2.17171639597153e-05	0.000321235800638159	Down		Dhod	906	669	1014	2210	1367	1342
Hr51	19.5271483952481	-4.3895	1.03378254580356	-4.24605	2.17567782957975e-05	0.000321333419048554	Down		CG5984	4	14	10	40	39	18
Arpc3B	8541.46688548582	-1.12223	0.264351178179652	-4.24522	2.18382745513641e-05	0.000322048373043071	Down		Gr93b	82	82	110	6	1	20
Nepl13	57.7332088703192	-2.46808	0.581679153467948	-4.24302	2.20526954606656e-05	0.000324718434067562	Down		MtnE	1218	2420	1812	3491	1255	859
CG45049	575.772516006764	-1.18152	0.278545874047083	-4.24174	2.21794677657828e-05	0.000326091782121396	Down		CG31195	1148	616	572	1348	356	560
HLH4C	15.1814937889084	-4.09729	0.96768759577854	-4.23411	2.29459619045681e-05	0.000336852258246095	Down		14-3-3epsilon	28161	31153	33831	32913	15760	38436
CG12945	1092.79307876915	0.737638046540265	0.174270584505805	4.23271689041528	2.30885073128386e-05	0.000337925476204298	Stable		djl	20	44	41	4	14	2
CG45060	798.443338279908	-1.55575	0.367526271182978	-4.23302	2.30571681304519e-05	0.000337925476204298	Down		CG15535	156	194	228	381	210	310
Claspin	115.921596791165	-2.0041	0.473570967296877	-4.2319	2.31730303283473e-05	0.000338653309588294	Down		CG7789	908	812	957	1497	910	1313
CG13068	23.3108585199753	-3.47772	0.822070779190897	-4.23044	2.33231814969241e-05	0.000340336619954367	Down		CG11836	252	320	366	724	172	354
Ppa	2517.72854317723	-0.780168	0.184613855289149	-4.22594	2.37941994159144e-05	0.000346690034304034	Stable		POLDIP2	1842	1534	1663	2182	1260	1334
CG10505	2671.12763008349	2.40098806504681	0.568287414056606	4.22495379214514	2.38989810550716e-05	0.000347696237083725	Up		Snmp1	507	433	502	776	303	559
Dark	125.576261834474	2.04848535619581	0.484921315714121	4.2243664896007	2.39613849449039e-05	0.000348083820401119	Up		CG43175	851	2508	2399	1646	18	128
CG3699	4358.53128319696	1.4325373311794	0.339217554656113	4.22306366966077	2.41003700763036e-05	0.000349581075935415	Up		Pdhb	9513	6888	8437	12602	8706	11148
Rlip	326.575451644414	0.970918589374788	0.229963855215345	4.22204867136877	2.42091815244604e-05	0.000350636850859484	Stable		cDIP	196	114	86	128	158	132
CG12084	1215.10929361025	0.916105644561373	0.217067912375445	4.2203641917229	2.4390795973008e-05	0.000352219016625055	Stable		VhaPPA1-1	27365	18996	21735	37647	30038	33395
elgi	476.819852003458	1.13454492359227	0.268807715249408	4.22065610185185	2.43592307172683e-05	0.000352219016625055	Up		PQBP1	212	280	267	395	221	327
CadN2	17.6994429670897	-3.71306	0.880060071615138	-4.21909	2.45286262237706e-05	0.000353684620794013	Down		CG34347	90	126	86	132	52	71
Oatp33Ea	10476.010313196	1.49976177944626	0.355510959742475	4.21860912679783	2.45813990964981e-05	0.000353921238766592	Up		Kat60	1981	2407	2718	4002	855	3167
CG43366	16.5358997111371	-3.37784	0.800873246206691	-4.2177	2.46806300136553e-05	0.000354825069310055	Down		CRMP	261	123	181	445	298	481
CG34348	545.242960864851	0.873761792907706	0.20718255576161	4.21735213032647	2.47187810655717e-05	0.000354849404293819	Stable		mod	3205	4151	4376	3693	5316	4542
Porin2	144.152250515535	-1.79448	0.425834101600345	-4.21403	2.50851927112934e-05	0.00035907017791975	Down		CG16727	266	8	1	8	0	24
CG8668	7219.05158326179	-1.56881	0.372284003428326	-4.21402	2.50865838883623e-05	0.00035907017791975	Down		CG8507	710	756	784	782	574	774
Cyp309a2	42.3751899356474	-3.21839	0.763830644689414	-4.21349	2.5145584920499e-05	0.000359386164509863	Down		CG14606	2778	1235	1325	3138	6878	5026
CG31729	5985.8929373033	0.897783597554756	0.21311677903329	4.21263685396876	2.52406690522794e-05	0.000360216175785682	Stable		Nepl17	16	44	17	6	0	10
CG16798	151.998833792378	-2.45034	0.581710420943795	-4.2123	2.52786731675568e-05	0.000360230345446311	Down		CG5359	56	56	57	99	28	97
Pex6	717.465174785396	1.09068330362021	0.258990290755332	4.21129031686587	2.53916174491087e-05	0.000361310837181542	Up		Fer1HCH	341336	221287	229903	267436	189627	184080
CG31523	8519.17831316259	0.822056714616029	0.195276713888578	4.20970170096719	2.55708072845322e-05	0.000363026381517679	Stable		Ugt35E1	134	94	114	186	566	282
C1GalTA	1462.56861144833	0.926927906720313	0.220195879457266	4.20956063757862	2.55867767102772e-05	0.000363026381517679	Stable		scpr-A	9	5	6	4	23	15
CG32713	163.63244661219	-1.70818	0.405870801130627	-4.20869	2.56859674264367e-05	0.000363903232840623	Down		RpS30	66199	65007	71374	81728	78774	62533
BicD	2358.67658125654	0.996518466992744	0.236978127596989	4.20510735356745	2.6095826146027e-05	0.000369172494010582	Stable		CG11964	979	928	1119	1469	734	939
Theg	70.923193500329	-1.60172	0.381165942924054	-4.20217	2.64369996495256e-05	0.000372375278710322	Down		Gba1a	5187	4818	4796	6220	6619	17703
mRpL42	1731.66316797673	-1.18828	0.282757768793114	-4.20245	2.640361707149e-05	0.000372375278710322	Down		CCAP-R	20	62	66	78	42	48
CG3625	3600.86031511671	2.42938733835895	0.578093209529133	4.20241459043902	2.64082900449456e-05	0.000372375278710322	Up		rdx	3316	3018	3605	775	1316	1535
Sec20	334.312537359574	0.953331071471409	0.227004782245734	4.19960787627558	2.67377620672602e-05	0.000376067396243704	Stable		srl	251	304	392	550	766	730
Hr3	28.1038370047327	-4.43935	1.05741533392111	-4.19831	2.68920271108895e-05	0.000377691341804166	Down		CG7900	55	216	227	359	891	1734
CG9650	193.991109856837	-2.85732	0.681461739534745	-4.19293	2.7536930587673e-05	0.000386191563991097	Down		ea	106	12	18	519	2	72
org-1	871.019360824645	-1.23661	0.294967686378707	-4.19236	2.7606151123546e-05	0.000386605278971904	Down		CG8149	1158	1221	1241	1697	679	1360
CG9231	787.488470407487	1.01073022831766	0.241230196847279	4.18989928096582	2.79078301277444e-05	0.00039026854976054	Up		CG5281	64	48	58	142	4	82
tho2	1407.12085512458	1.05994048732902	0.25311598054495	4.18757	2.81959031517067e-05	0.000393731313307835	Up		CG6028	10366	6131	7655	13713	12156	13336
smid	1413.33875291358	0.874284895250236	0.208799295695267	4.18720231952418	2.82414062404813e-05	0.000393801729138401	Stable		CG14262	16	0	8	6	1	10
Ugt303B2	210.080994415859	2.55940141287323	0.611529957157604	4.18524290252165	2.84861321764095e-05	0.000395514300246782	Up		CG13407	14	30	15	46	0	16
Nuak	2770.90562957047	-0.886788	0.211870389770167	-4.18552	2.8451048516209e-05	0.000395514300246782	Stable		CG6204	588	526	574	1038	698	624
Ptpmeg	5347.71700282161	0.875695020791292	0.209213856346148	4.18564542561866	2.84356941646864e-05	0.000395514300246782	Stable		Trm7-34	408	446	500	720	322	598
PIG-B	558.85562929775	0.765889739125806	0.183109148725108	4.18269509993515	2.88073619346502e-05	0.00039940463491446	Stable		Atg6	1003	856	961	1411	810	1198
zfh1	37.9637313967618	-2.74677	0.657196385347049	-4.17953	2.92107284106002e-05	0.000404421080541069	Down		CG1896	395	239	354	302	100	181
CG42663	1226.64306012486	0.805950867907245	0.19287269911376	4.17866744028857	2.9322207960182e-05	0.000405387855222232	Stable		ninaE	46	436	344	22	8	164
CG5728	659.624964169947	1.49969701224642	0.359140259346716	4.17579754209233	2.96943835524344e-05	0.000409950971795523	Up		CG31301	747	724	806	1442	1175	1190
eas	3216.21684297352	1.35294628916121	0.324047021767635	4.17515421614141	2.97784255226188e-05	0.000410528917296952	Up		CLS	970	948	1118	1594	1152	1388
RhoGAP100F	58.5264145980185	-1.72644	0.413571792151801	-4.17446	2.986949409268e-05	0.000411201960401775	Down		CG13605	1409	1196	1401	2300	1513	1840
CG10903	20.5677606448135	4.16705958557896	0.99852402237291	4.17321916369752	3.00325791548508e-05	0.000412280808059467	Up		CG18547	6645	6401	7079	9565	10130	10398
CG4404	1135.98212007388	1.00729813444469	0.241361048105948	4.17340802233561	3.00076835925562e-05	0.000412280808059467	Up		CG10553	118	58	81	69	60	42
CG7341	70.187301448091	-1.54798	0.371075159724556	-4.17162	3.02446974258624e-05	0.000414024810191166	Down		DppIII	5085	3893	4277	8676	4530	8350
peb	19089.8504424295	-1.40996	0.337976258666471	-4.17178	3.02231474859841e-05	0.000414024810191166	Down		CG31278	224	173	217	269	157	203
CG3198	1920.00252566158	-1.00945	0.242014789096909	-4.17101	3.03251437947173e-05	0.000414543012014022	Down		Gyc88E	7	29	34	21	26	21
Pabp2	1808.77998013012	-1.28463	0.308190337589197	-4.16831	3.0686530686457e-05	0.000418894815106993	Down		CG34288	3104	2991	3044	3918	3108	3310
Marf1	94.7730786448263	-1.97763	0.474864533968992	-4.16461	3.11885760566134e-05	0.000425151835796944	Down		asun	282	284	225	458	320	470
Jarid2	2972.29027195213	-0.764919	0.183707307262588	-4.16379	3.13007773496361e-05	0.000426084567753858	Stable		spz	197	368	300	183	2	63
CG12547	849.160055557302	1.09029723669622	0.261898008164607	4.16306043843964	3.14010207864935e-05	0.000426380451287956	Up		Hph	5105	4744	5168	11180	9739	16357
CanB2	2529.3028176412	-0.848058	0.203713512843831	-4.16299	3.14101287962051e-05	0.000426380451287956	Stable		COX5A	35490	25398	28635	32334	27233	25922
ClpX	4270.4918200698	1.47957100991831	0.355623861356375	4.16049419258628	3.17559692285178e-05	0.000430474719360952	Up		grsm	4476	2790	3272	4915	3474	5497
CG15237	507.575439064557	-1.20967	0.290800784180944	-4.1598	3.18524485749114e-05	0.000431182033351339	Down		Sar1	11683	10249	10613	11603	11226	12116
Lamtor4	1134.63154393123	-0.879813	0.211679005452744	-4.15635	3.23367349558071e-05	0.000437129779617875	Stable		mrt	2581	2468	3056	3592	2410	3528
CG14120	31301.5110903806	1.92795204262567	0.464152933969602	4.15370000171524	3.27142016371141e-05	0.000441619035414746	Up		CG6142	63	40	54	50	12	52
CG11050	5155.98630923536	1.38633346090164	0.333798171845924	4.15320866868482	3.27845524824808e-05	0.000441955746969509	Up		Hat1	700	516	728	1339	442	969
Vha100-5	18744.5616295585	1.87607232263228	0.451825394579803	4.15220646103131	3.29284980242363e-05	0.000443282256251579	Up		CG12594	9	18	10	6	8	10
Sodh-1	2244.46520959862	2.87666035175379	0.693122205674781	4.15029316360345	3.32049707941365e-05	0.000446386713728358	Up		Sdr	10	29	28	136	28	38
CG7912	1024.20012492878	1.97625309733811	0.47638824243358	4.1484086325108	3.34794414075388e-05	0.000449228023110256	Up		Nup133	444	450	458	784	330	608
CG15547	772.589060353629	-1.27867	0.30826214671625	-4.14799	3.35411336976718e-05	0.000449228023110256	Down		CG4462	1992	1423	1661	4195	3708	5337
CG7744	424.554480112026	0.926102658404761	0.223270578203498	4.14789385084439	3.35547901778646e-05	0.000449228023110256	Stable		CG12818	118	160	230	280	107	258
RhoU	104.681798647509	-1.26691	0.305616008607483	-4.14544	3.3915887086285e-05	0.000453438638751115	Down		AttD	3634	6480	6524	12603	212	746
Karybeta3	13191.9262099592	1.10919577874799	0.267795645521089	4.14194852418031	3.44367642742573e-05	0.000459770955667142	Up		CG31522	2054	1590	1886	4122	3612	4174
RIOK2	219.902368346444	1.50860493031772	0.364321456904505	4.14086214722497	3.460028654408e-05	0.000461321354703466	Up		Polr2L	196	272	258	409	231	215
CG9171	1066.67412673248	-0.840947	0.203144714804819	-4.13965	3.47841390350913e-05	0.000463138201407036	Stable		fzo	24	50	34	40	93	147
CG10600	8647.0554620368	-1.02242	0.247274702744955	-4.13477	3.55305412673954e-05	0.000472429997480272	Down		CG33203	33	20	50	75	48	46
Eato	4559.97414730721	0.857028389410694	0.207289748114965	4.13444657637086	3.5581100724966e-05	0.000472456825860975	Stable		CG3995	156	213	139	368	220	244
CG2736	116.403901198849	-3.48278	0.842452053738046	-4.1341	3.56345521208763e-05	0.000472521928872601	Down		CG42542	1323	1026	1195	3388	2259	2175
Arp8	388.063637431996	1.10652115038719	0.267679160539633	4.13375904256604	3.56877635000219e-05	0.000472583676388726	Up		CG17734	3835	3771	3634	4981	4144	3767
hep	5286.9604499115	-1.03921	0.25163614744768	-4.12981	3.63064735135067e-05	0.000480123514547501	Down		Regnase-1	216	226	247	479	246	380
CG16989	6438.56	1.62295230256797	0.393569584767645	4.12367308191798	3.72878028132668e-05	0.000492431729689994	Up		CG9855	76	57	41	187	115	178
cdm	955.362208762342	0.946388494328925	0.229645850381207	4.12107814166003	3.77103481913591e-05	0.000497337153044035	Stable		IKKbeta	509	488	623	1304	507	902
Nepl6	85.6581946113445	-3.23151	0.784922719929344	-4.11698	3.8386332873108e-05	0.000505567223077078	Down		CG42795	47	79	147	64	21	28
CG42322	26.9121263660376	-4.04101	0.982151871046224	-4.11444	3.88112185858387e-05	0.000510273295639388	Down		Alg9	666	534	542	1242	738	1418
CG33635	612.225917732964	-0.878879	0.213619571467137	-4.11422	3.88485063257769e-05	0.000510273295639388	Stable		CycB3	62	60	84	146	14	56
Cul1	2861.78745148375	0.861636561923921	0.209506967043746	4.11268691481752	3.91080601409887e-05	0.000512990228237525	Stable		CG10126	1432	1228	1260	1461	159	830
CG31099	48.3330828793498	-2.35176	0.572283745216141	-4.10942	3.96649366826216e-05	0.000519530442323387	Down		Best1	1402	1143	1093	2151	1431	2267
vanin-like	16256.0555555586	2.02600925117016	0.493049378313953	4.10914066679968	3.97134130369465e-05	0.000519530442323387	Up		CG5510	800	767	972	1977	919	1629
Mettl4	2264.91735918882	-1.66377	0.405044035824437	-4.10763	3.99741617924755e-05	0.000522239619766663	Down		CG5214	8101	6493	7508	12845	8305	9450
CG33965	389.660882803691	4.22276265463897	1.02835010026321	4.10634729705199	4.01964980832856e-05	0.000524440369764904	Up		CG3348	7054	3801	3791	3096	4020	2841
CG14406	42.8526074164948	-2.55141	0.621552558629036	-4.1049	4.04488506381282e-05	0.000527026322973095	Down		CG2747	459	459	649	2582	2006	2019
Syx1A	6464.18906092334	-1.32968	0.324160582506055	-4.10192	4.09742591357583e-05	0.000533158374556598	Down		CG12880	27	30	40	97	2	9
CG3308	2245.94502682111	0.617933338488476	0.150769010411089	4.09854343942173	4.15758217390687e-05	0.000539549887107481	Stable		RanBP3	1773	1666	1781	3316	1330	2590
CG7611	9243.64973289661	0.774209141306303	0.188898736063713	4.09854061196668	4.15763295315535e-05	0.000539549887107481	Stable		Sid	138	114	150	184	165	159
CG45002	35.6535149204027	-2.92759	0.714528957853352	-4.09723	4.18124960254994e-05	0.000541892175520886	Down		E(spl)malpha-BFM	124	224	176	232	76	252
CG42326	20.841566899043	-3.24068	0.791040232147282	-4.09673	4.19029273248815e-05	0.000542342010176957	Down		CG31464	163	86	72	38	9	37
para	48.1915224239385	-3.63727	0.88854909764859	-4.09349	4.24927283846301e-05	0.000549245319213287	Down		Ect3	22	16	29	27	478	138
sn	203.80484065421	-1.18505	0.289706486725443	-4.09051	4.30418651377727e-05	0.000555605402368623	Down		CG45076	1607	1356	1351	2009	1529	2193
Rbp	103.67528945041	-1.51207	0.3696862019379	-4.09014	4.31107812804176e-05	0.000555757926095768	Down		CG4459	46	16	22	308	4	310
clu	1566.58603323837	1.45402952812046	0.355542438082254	4.08960892534599	4.32101113454007e-05	0.000556301605456064	Up		Mco3	10	10	8	2	0	14
CG1074	17.8892528052869	3.00600474707646	0.735293172856448	4.08817170897808	4.34786290122875e-05	0.00055774796844133	Up		ATPsynE	9749	9149	9139	12103	11915	11869
CG30046	47.3224820378865	-2.11964	0.518492038197421	-4.08809	4.34943704969659e-05	0.00055774796844133	Down		CG4367	102	24	10	2	42	18
PRAS40	1927.30818813206	1.39748472581335	0.341835297572129	4.08818145972324	4.34768019420098e-05	0.00055774796844133	Up		CG5646	872	792	921	2510	2435	1576
Ugt307A1	43.0937250172452	4.12542791180973	1.0094625526848	4.08675676065211	4.37445320152759e-05	0.000560217802769316	Up		unc80	11	4	9	18	0	11
orb	36.0310359634253	-2.74254	0.671194901150932	-4.08605	4.38781220985781e-05	0.000561190226524915	Down		put	1454	1385	1694	2920	1970	2321
Ctr1B	18145.1847270493	3.17781469762279	0.778479033272496	4.08208129159779	4.46341779781756e-05	0.000570110832364283	Up		Mitofilin	3947	4009	4535	10935	9793	9837
Alp9	18069.4730988781	2.02011576954202	0.495264533539303	4.07886216908304	4.52566570468849e-05	0.000576913623253624	Up		wkd	1632	1709	1718	3614	1960	2792
CG1407	1257.51471606074	1.23548605237447	0.30291061393273	4.07871495928776	4.52853188293197e-05	0.000576913623253624	Up		CG10300	482	434	625	1026	1314	1185
wdb	4956.68826256854	-1.16112	0.284800523895546	-4.07697	4.56268082615392e-05	0.000579746377035981	Down		CG34034	10	6	12	22	4	15
CG13992	110.853131813009	-2.33222	0.572023458271091	-4.07714	4.55922308803444e-05	0.000579746377035981	Down		CG10375	303	395	391	585	308	432
corto	1105.26096124664	-1.42078	0.34858066896711	-4.07589	4.58392117854647e-05	0.000581341244460102	Down		GstZ2	45	62	93	22	17	48
fan	55.5025633560497	-2.47268	0.606684600848767	-4.07572	4.58717842130236e-05	0.000581341244460102	Down		hth	6489	5841	6411	970	943	1207
Su(Tpl)	6597.21432401938	-1.28072	0.314306468624357	-4.07476	4.60617886691312e-05	0.000582990102882515	Down		CG4424	44	66	99	128	76	94
pcm	1189.9944438845	0.705330933970091	0.17314752292282	4.07358373982914	4.6295194918186e-05	0.000585183288491823	Stable		Vha100-4	7720	7461	9587	10998	10933	11730
axo	1571.06317553463	1.53728476709194	0.377448455170221	4.07283364399692	4.64445984246252e-05	0.000586310345612033	Up		CG34008	30	45	38	30	19	27
ND4	53436.1550289229	0.983696781656631	0.241719574404632	4.06957849433389	4.70982699083366e-05	0.00059379204795057	Stable		CG6073	343	223	310	404	363	376
CG15096	9640.60332342134	1.90576329917779	0.468462086389642	4.06812707910939	4.73925341568251e-05	0.000596729023219118	Up		CG5913	551	677	642	862	455	884
Ih	422.099847782537	-1.34485	0.330793835516017	-4.06551	4.79275950939519e-05	0.000602686412208571	Down		CG5815	263	272	370	670	324	508
CG4287	2062.90560952296	0.721492796072164	0.177569003805566	4.06316857452319	4.8411041238951e-05	0.000607980212101561	Stable		Epp	2535	2028	1995	2825	2421	2493
ZnT49B	1416.95558649876	0.926968685048138	0.22818011928484	4.06244281032648	4.85618472602178e-05	0.000609088220855284	Stable		m-cup	823	1096	1093	3158	1256	2221
CAH7	1330.08937703794	2.5363560463652	0.624688317041868	4.06019446365795	4.90318615346519e-05	0.000614191902595582	Up		CG4115	218	291	300	304	48	29
CAH1	932.430689888775	1.41829284253332	0.349599868768495	4.05690324635824	4.97276698965613e-05	0.00062210721221495	Up		CG11790	2125	1807	2172	2899	897	1521
CG4880	185.528093366011	1.6616428720632	0.409639405031617	4.05635505679671	4.98444701482776e-05	0.000622767943457235	Up		dnd	751	571	606	443	716	383
Spn42Dd	294.782557619728	-1.93103	0.476202198508731	-4.05507	5.01203181314888e-05	0.000625411610735616	Down		pasi2	146	134	111	278	44	88
CG15126	5910.88498645308	-1.31845	0.325165486819714	-4.05471	5.01956543711031e-05	0.000625549685011456	Down		Itpr	537	598	695	1964	1286	1581
UGP	792.522747619377	1.01761902093724	0.251069850179119	4.05313111156614	5.05366604979068e-05	0.000628994011030852	Up		Rad60	64	90	112	240	108	242
Paf-AHalpha	694.039854133538	-1.07506	0.265484869336801	-4.04942	5.13440308151315e-05	0.000638226630809291	Down		Prp18	386	322	352	606	366	537
CG4119	1267.7668282327	0.669447121211844	0.165354064992372	4.04856766746391	5.15320357580038e-05	0.000639746561266137	Stable		srp	112	184	137	163	71	113
tkv	3587.81712772344	1.11787985607773	0.276168559492925	4.04781723933484	5.169748709246e-05	0.000640982983275048	Up		cd	8	2	4	4	2	28
Ptpmeg2	6057.37295059165	-0.936113	0.231305776296473	-4.04708	5.18602004021833e-05	0.000642182354344085	Stable		cv-c	5272	6852	7695	4842	2538	4523
CG7536	1080.76481945315	1.01556052952631	0.251089456153356	4.04461638925228	5.24088672298317e-05	0.00064815184847262	Up		CG31279	16	14	15	14	0	2
Cyp311a1	1203.41923826591	3.44196322580139	0.851658996642767	4.04148049791005	5.31147989986605e-05	0.000656048653114166	Up		mino	804	654	677	1058	885	962
sm	372.318719900211	-1.69409	0.41927330665228	-4.04055	5.3326789819448e-05	0.00065741531543267	Down		Fbxl7	32	15	3	48	6	22
l(1)G0320	9810.33121535532	1.06603460312815	0.263843949314388	4.0404	5.33605362367008e-05	0.00065741531543267	Up		Mettl4	3482	2908	3209	2358	462	1155
ZC3H3	282.792824216831	1.09390289231066	0.270766985905351	4.04001576725843	5.34476081511473e-05	0.000657655588034282	Up		CG5038	43	69	39	100	56	76
Mccc2	930.729682657814	1.19432958142466	0.295754141933896	4.03825141252495	5.38511201187143e-05	0.000661784030448796	Up		zfh1	27	80	77	16	6	12
CG42249	29868.2899540651	2.06084186286458	0.510527487687303	4.03669129002284	5.42103266956072e-05	0.000665358272040787	Up		CG18249	68	28	46	26	4	10
Zip48C	1312.49707576976	1.39915562052119	0.346686203806118	4.03579838240019	5.44169322363097e-05	0.000667052898559197	Up		AdSL	1642	1389	1318	2160	1236	1302
Pino	4448.22476575995	0.81932156879221	0.203205841747576	4.03197842023645	5.53092668516515e-05	0.000677138483354872	Stable		CG14718	0	2	6	2	8	2
CG3014	41.8845783418822	-3.2618	0.80951363295057	-4.02934	5.59341496803451e-05	0.000683928491003517	Down		RpL4	116562	109900	118508	172252	170933	132724
PyK	21680.5214911921	0.58418988151385	0.145007178879694	4.02869627577904	5.60870233451534e-05	0.000684937262507375	Stable		CycC	504	511	465	949	446	783
CG33966	3528.35671331183	0.95407302667929	0.236926794651478	4.0268684176593	5.65246433054867e-05	0.000689416482822434	Stable		Snr1	1683	1588	1641	1875	859	1274
CG5916	364.250999113657	1.47526342002964	0.366398513658612	4.02639029645245	5.6639646091338e-05	0.000689954537430529	Up		CG13654	1569	1057	1120	1200	357	692
Pcf11	2971.79512485882	0.811164061101909	0.201675475876427	4.02212543481953	5.76753274165464e-05	0.000700816431642005	Stable		trx	631	801	1112	523	781	577
kdn	16723.4428444922	1.74348727695585	0.433468553748326	4.02217706885405	5.76626820025387e-05	0.000700816431642005	Up		CG31551	33	31	79	2	18	8
CG17931	73.4425897108413	1.93505057425501	0.481189538773652	4.02138953225506	5.78558390749694e-05	0.000702133268973413	Up		TMEM216	105	143	199	127	153	177
CG15293	105.95473568699	-2.31233	0.575325306916373	-4.01918	5.84021895594912e-05	0.000707881084660682	Down		alpha-Man-IIb	6	12	18	12	20	14
CG9512	1419.78014256022	3.67727830128476	0.915116186920688	4.01837313539233	5.86013464379146e-05	0.000709411573234108	Up		Polr2G	371	221	349	468	181	319
exd	2495.92678942863	1.16054157559722	0.28890367565172	4.01705368745905	5.89303021711542e-05	0.000712507616188626	Up		Pp1alpha-96A	933	1177	1198	1285	661	1056
CG10019	22.3524715598153	-2.71595	0.676353612962395	-4.01558	5.93009603964956e-05	0.000715816245421381	Down		TFAM	2021	1679	1917	3024	1452	2483
CG9498	8958.88919066183	1.04030026581663	0.259079152400693	4.01537621293319	5.93510438770219e-05	0.000715816245421381	Up		Rassf	376	322	412	866	402	694
Hph	8394.31426975838	1.08114370996636	0.269300152815709	4.01464202178238	5.95360862011262e-05	0.000717159315588566	Up		CG15531	241	94	104	94	218	214
ATPCL	5713.70088238146	0.693080128312043	0.172657316410189	4.01419495404101	5.96490306713524e-05	0.000717631663194404	Stable		wat	531	158	191	12601	129	658
CG45078	1437.19018518704	0.949161513774174	0.236521628757038	4.01300091988281	5.99516796131397e-05	0.000719940541199532	Stable		mira	122	150	182	480	755	976
Acp98AB	53.8145	-2.52973	0.630405412030184	-4.01285	5.99888810143656e-05	0.000719940541199532	Down		CG11828	2	2	11	2	6	2
Abd-B	80.628701601337	-1.39386	0.347529563248908	-4.01078	6.05195133966686e-05	0.000725325824881301	Down		mRpL1	1971	1694	1712	2393	1045	1671
IP3K1	361.506408937579	0.905078695060436	0.225676471199307	4.01051421200712	6.05866532033801e-05	0.000725325824881301	Stable		Pus1	476	480	681	792	495	664
CG6565	669.427507640752	0.911389440452138	0.227384166177987	4.00814821793149	6.11967103204842e-05	0.000731729215662497	Stable		Nagk	1832	1413	1589	1936	1391	2718
Gpdh3	114.937556750089	-1.73176	0.432334644845498	-4.00561	6.18570412162721e-05	0.000738717278721443	Down		CG14641	1772	1630	1785	3602	1799	2804
AkhR	31.300369926227	-2.29222	0.572465393693827	-4.00412	6.2248141850808e-05	0.000742476917443523	Down		mura	2203	2048	2587	833	1269	1637
beta4GalNAcTA	2172.80833836882	1.04715249532812	0.261644792546892	4.0021912346696	6.27585401265598e-05	0.000747648556978955	Up		CG5611	244	168	253	457	190	332
Dgk	302.222724965645	-1.33105	0.332799257876364	-3.99955	6.34622303058171e-05	0.000755107442012858	Down		CG1129	5870	4619	5310	8059	3668	8793
CG5071	25.2020685165004	-3.5564	0.889469177604283	-3.99834	6.37883701173813e-05	0.000758061302017671	Down		M1BP	1146	974	1070	1509	972	1336
rad	40.8821540650253	-1.89132	0.473267975646556	-3.9963	6.4341180147713e-05	0.000763698422411818	Down		Ace	239	218	227	742	694	595
CG4896	452.321943704999	0.772566691689801	0.193365571678337	3.99536838426937	6.45937344077298e-05	0.00076576226186411	Stable		CG1172	142	276	314	726	426	560
kek5	2795.16428713078	-0.938868	0.235017031025295	-3.99489	6.47230616933429e-05	0.000766361994478475	Stable		BRWD3	878	841	909	1818	1011	1708
CG6908	1073.52296391669	2.39635249882085	0.6000811002498	3.9933810576992	6.51377605296613e-05	0.000770335143663662	Up		CAH8	4	11	19	2	6	2
CG42656	189.752309603668	4.18018110641067	1.04691596322644	3.99285258152715	6.5283157954057e-05	0.000771117689765579	Up		Zaf1	45	48	57	108	24	75
Tsr1	1118.40484452525	1.30229083979671	0.326679205187956	3.98645159874021	6.70688017706291e-05	0.000791249269858828	Up		p38c	1740	2041	2220	3262	1463	3010
Catsup	3274.17513540302	1.01921693728642	0.25583077979411	3.98394961742552	6.77792485845425e-05	0.00079866274391447	Up		Ask1	946	1216	1370	3111	1936	2284
Herc4	2902.12074550433	1.01310445513832	0.25444314457226	3.98165357074733	6.84374802928329e-05	0.000805443767460874	Up		CG9386	110	111	144	337	193	220
Nepl18	77.9022196440887	-2.17946	0.547858633657792	-3.97813	6.94579376868313e-05	0.000816466313412958	Down		D1	4711	4616	5009	4024	2264	5299
trbl	4486.4755216383	-0.71261	0.179193808190134	-3.97675	6.9862502462082e-05	0.00082023128644565	Stable		side-IV	5	5	9	9	14	0
PpV	1411.64432030016	0.816068973086424	0.205230727959247	3.97634886939773	6.99814385828493e-05	0.000820637761116714	Stable		CG14868	332	346	386	694	236	364
glec	1104.96771412543	-1.31872	0.331711663462487	-3.97549	7.023492489821e-05	0.000822619162496122	Down		Cow	25	30	34	16	6	6
vri	5947.17219124562	1.06162305876238	0.267097166829128	3.97466986028175	7.04769485142819e-05	0.000824461706597963	Up		Mesh1	182	144	201	131	143	206
Spag1	47.7783118311202	-3.49592	0.879854647421174	-3.97329	7.08852771655112e-05	0.000828242980374454	Down		Sgsh	58	40	41	191	32	50
ACXD	3551.43909442115	1.72790884321485	0.434972236253761	3.97245777821736	7.1134847689503e-05	0.000829168230613093	Up		CG17752	326	4	2	108	2	28
CG4452	1729.37557901147	0.88303882921347	0.222280633766255	3.97263051778974	7.10832645152412e-05	0.000829168230613093	Stable		CG8132	577	604	644	1045	1417	1313
Tbc1d8-9	2679.35845680745	0.635355442832412	0.159991909322924	3.97117232690827	7.15198204911402e-05	0.000832658388564914	Stable		AP-2sigma	1534	1534	1469	1982	664	1461
Marf	5440.38112023853	1.3152695858676	0.331229778706531	3.97086756813894	7.16113796048453e-05	0.000832728264867335	Up		Alp13	188	40	60	284	186	124
Cog3	1108.76288014921	0.688808361036911	0.173482879760371	3.97046879777619	7.17313502193737e-05	0.000833127961438144	Stable		dmt	432	338	436	585	339	648
mEFG1	319.262496865769	1.12537029686359	0.283613666698423	3.96796920953826	7.24876964969266e-05	0.000840909118003083	Up		SIDL	722	817	901	1980	1575	1516
PIG-L	2731.79695305968	0.642275356776096	0.161889230191638	3.96737544564143	7.26684680422668e-05	0.000842002618399266	Stable		fray	2088	2578	2400	2640	3472	4101
CG14985	1205.68736624489	0.739701977443531	0.186562621401668	3.96489914156469	7.34269868618343e-05	0.000849779861030004	Stable		cpx	77	112	98	26	72	69
CG17826	21.2796438512151	-2.94618	0.743630991444642	-3.96188	7.4361220868368e-05	0.000859569789443973	Down		Manf	5849	5573	4533	4195	2540	4356
nrv3	547.455595196026	-2.40433	0.60698831457934	-3.96108	7.4610868129741e-05	0.000861432478655716	Down		p	390	298	477	1238	394	576
Mst36Fb	27.0324675360276	-2.78827	0.704102606398858	-3.96004	7.49379201525703e-05	0.000864183384887401	Down		CG43208	121	126	121	78	128	61
Rab9	1800.98129255878	0.816952385020628	0.206335225912905	3.95934519375508	7.51555418176074e-05	0.000865667323681388	Stable		CG45049	552	872	795	451	302	416
GlcAT-P	778.983553018745	-2.79716	0.707169869845881	-3.95544	7.63953319875122e-05	0.000878907525099831	Down		CG31360	119	198	171	345	146	221
tsh	418.799186825085	-0.981951	0.248503197824058	-3.95146	7.76748860818079e-05	0.000892573395790126	Stable		yellow-f	18	16	35	31	12	8
CG1847	474.256826164183	0.911205376663352	0.230686881946172	3.94996615748601	7.81622439487715e-05	0.000896542508581146	Stable		CG31125	10	28	14	30	6	6
psd	70.3792706282193	-3.71909	0.9415806502627	-3.94984	7.82045196532819e-05	0.000896542508581146	Down		CG8630	78	114	84	195	72	124
Gadd45	4462.60363950409	-1.39972	0.354417949871121	-3.94936	7.83609261687728e-05	0.000897278699294901	Down		Usp12-46	833	676	739	851	269	543
Tbc1d15-17	1108.64020200173	1.05588195501088	0.267437708345821	3.94814164966417	7.87602005194305e-05	0.000900790871510713	Up		CG14903	507	730	534	606	312	416
CG10550	2246.72144980473	2.29796013439065	0.582127643804843	3.94751934364594	7.89651397110718e-05	0.000902074770901246	Up		CG6125	207	4	3	1464	2	91
CG6051	4816.30174795456	0.790662374999583	0.200333586391089	3.94672899958003	7.92261443210343e-05	0.000903086160045798	Stable		Kmn2	1	2	1	7	2	10
sage	127.162629322889	-1.99846	0.506362695536509	-3.94669	7.92392459343585e-05	0.000903086160045798	Down		faf	2760	2490	3279	4443	5714	6002
CG3226	2153.06897595716	-0.922884	0.233947427013802	-3.94483	7.98556356661973e-05	0.000909046668934618	Stable		Ho	921	786	1019	1609	653	1235
CG3651	566.188329100667	0.723204357821867	0.183359427613285	3.94418965654248	8.00702720875744e-05	0.000910425184846217	Stable		Naa80	702	685	912	1704	698	1177
Dpy-30L1	663.434000680769	-0.927191	0.235242576397938	-3.94142	8.09992280064879e-05	0.000919913052727126	Stable		repo	69	32	63	8	8	18
Taf10	1570.65608301703	-0.753264	0.191146656211692	-3.94077	8.12215252313784e-05	0.000921362593329844	Stable		CG1890	4496	4397	4581	6618	1242	4653
CG45263	22.4105330864876	-2.82666	0.717852101900081	-3.93767	8.22783431746755e-05	0.00093226439361946	Down		CG17271	5300	3683	3921	4342	6549	4985
CG31464	69.5442593117519	-2.28871	0.58138485823956	-3.93666	8.26249249290011e-05	0.000935102784109264	Down		CG7084	475	158	122	507	1614	1076
rdx	2365.86113734582	-1.6035	0.40738443803139	-3.93609	8.28210471318681e-05	0.000936233741851884	Down		CG10175	628	302	272	156	75	84
CG12017	12.4980025943349	-4.38949	1.11944022194735	-3.92115	8.81284344043138e-05	0.000994432494612914	Down		Septin2	4781	4238	4872	7857	1416	4185
St1	78.4638117488059	-1.58417	0.404058100335652	-3.92064	8.83123268227668e-05	0.000994432494612914	Down		CG11970	520	586	603	845	564	840
CG9003	2955.9457784849	-1.21481	0.309821834432458	-3.92098	8.81887670493067e-05	0.000994432494612914	Down		CG4390	5380	3706	4339	6496	5524	5840
Tsp3A	338.181706042265	0.948584156513383	0.241974209729307	3.92018702147865	8.84802774411573e-05	0.000994432494612914	Stable		PolA1	217	276	315	250	105	272
CG15641	42.1558071441516	-2.42388	0.618275957553856	-3.92038	8.84085185139461e-05	0.000994432494612914	Down		eEF1alpha2	52	32	70	155	46	72
Bsg	26224.3428523767	-1.59975	0.408208115972337	-3.91897	8.89293631073411e-05	0.000998326979381489	Down		GstD2	746	918	952	2450	106	300
CG14770	71.3477310203751	-2.82358	0.72064592387776	-3.91813	8.92388807135123e-05	0.00100064749537398	Down		Atg14	1885	1818	2111	3831	1151	2351
Cyp18a1	43.4331919902354	-2.307	0.588988306313711	-3.91689	8.96970257745461e-05	0.00100462733240927	Down		CG10053	214	172	223	244	106	186
repo	34.3367396109428	-2.49777	0.638464013376502	-3.91215	9.14769336657611e-05	0.00102221009801246	Down		Mlc2	20375	16812	17923	26650	15870	18838
r2d2	616.287452132442	0.865744177160528	0.221292811782235	3.91221102117166	9.1454942988723e-05	0.00102221009801246	Stable		CG11893	408	821	948	856	401	512
Adf1	852.897671193444	0.929520870700351	0.237704319806275	3.91040798693897	9.21403556310222e-05	0.00102726469800314	Stable		BOD1	1573	1424	1627	1595	1334	1043
kcc	4936.68454519212	1.16124445683796	0.296960492422913	3.91043417042894	9.2130367510102e-05	0.00102726469800314	Up		CG16710	14	8	8	37	25	19
Sugb	850.108047344049	1.90719145099214	0.488021403597703	3.90800779828975	9.30603033100272e-05	0.00103514963670456	Up		CG5377	593	620	795	1038	1051	1037
T3dh	495.670167614766	1.2672765483701	0.324267441914661	3.90812145951926	9.30165441170743e-05	0.00103514963670456	Up		smp-30	4720	2772	2948	1631	6703	3088
Cox17	1792.46222924785	-1.16517	0.298332564412518	-3.9056	9.39931253917022e-05	0.00104433229387835	Down		CCAP	20	14	20	33	14	44
Cyp6d5	25305.843318833	2.31756271164169	0.593544312889943	3.9046161530174	9.4375056907854e-05	0.00104738019257029	Up		CG7091	4	8	6	34	51	54
Chs2	9004.91870314277	0.999714669446906	0.256231518490591	3.90160693475973	9.55562319778322e-05	0.00105928110004583	Stable		NK7.1	6915	7297	7761	2313	972	3203
Vha26	36480.6709184385	1.33449851893687	0.3421696950179	3.9001072811754	9.61500729659685e-05	0.00106465149053216	Up		wrd	2922	2503	2779	4439	4359	6203
Srp54k	2880.96443331621	0.882275624472304	0.226272462273525	3.89917365819701	9.65215322425513e-05	0.00106677236211957	Stable		MTA1-like	650	824	741	1294	1274	1502
CG18666	40.8506559564675	-1.87735	0.481487137865988	-3.89908	9.65608189692122e-05	0.00106677236211957	Down		Rga	992	1234	1215	1658	934	1802
Acsf2	760.792264411379	2.13954995855537	0.549203504228077	3.89573253281145	9.79023821390197e-05	0.00108036721696041	Up		aqz	34843	44349	45115	7011	9261	8436
jar	11147.5423131593	0.700271642634965	0.179813726128209	3.89442818250518	9.84306480524383e-05	0.00108496658832886	Stable		Patr-1	621	862	948	1680	1232	1772
Gcn2	476.05813886725	0.9734729737045	0.2500569436076	3.89300516778337	9.90100423780113e-05	0.00108888671464993	Stable		lqfR	2015	2523	2766	5305	5164	5036
SiaT	24.8882519975508	-4.1509	1.06619390138163	-3.89319	9.89334752315023e-05	0.00108888671464993	Down		Ugt302K1	616	897	918	1049	100	579
Ekar	30.7893545079655	-2.4959	0.641207055227171	-3.8925	9.92161978478616e-05	0.0010899224081865	Down		Cyp12a4	6241	5421	6215	9823	29212	17781
mRpL13	640.541373404926	-0.940043	0.241576057177126	-3.89129	9.97125457893304e-05	0.00109414003175598	Stable		wtrw	214	49	37	1149	24	205
TpnC47D	2295.78132815933	-1.1856	0.304713831817961	-3.89088	9.98814502862859e-05	0.00109475918427525	Down		fkh	3193	4383	4853	1956	1533	3161
Sol1	35.3737737383289	-3.15866	0.812041664714291	-3.88978	0.00010033672958062	0.00109623030198327	Down		ranshi	38	84	57	109	126	293
mspo	92.4900384269013	-1.48715	0.382309653252227	-3.88992	0.000100279329709432	0.00109623030198327	Down		pinta	616	488	497	1322	1563	1566
PGAP5	361.781976464827	0.889420886308627	0.228658451668228	3.88973545399115	0.000100353559957576	0.00109623030198327	Stable		MED6	527	551	527	568	333	603
Taf1	1276.97796791935	1.11024923450261	0.285454143335678	3.88941362535073	0.000100486724852103	0.00109645436433355	Up		GILT3	376	204	242	160	40	128
CG17167	2632.83876524827	2.31869601069686	0.596200561962805	3.88912080703727	0.000100608030886623	0.00109654867258623	Up		CG2100	373	383	406	711	402	620
CG34171	14.4358676900945	-3.92968	1.01070054459712	-3.88808	0.000101040628926168	0.00110003181357763	Down		heph	465	712	838	262	155	372
Pep	4884.79200518923	0.732743480030346	0.188548321178537	3.88623709535186	0.000101810074653289	0.00110717034257035	Stable		l(3)87Df	319	247	313	534	264	352
lolal	1999.35081066283	-1.6131	0.41511814829031	-3.88589	0.000101954878715592	0.00110750762783354	Down		Rheb	1657	2049	2091	3517	3408	3239
CG8654	483.755226980622	-2.93835	0.756486222326819	-3.8842	0.000102666016842281	0.0011139892329163	Down		CG8526	14	0	6	24	2	30
Teh2	28.3593746627463	-2.45779	0.633108958922724	-3.8821	0.000103557772213477	0.00112241402778816	Down		CG3534	515	466	439	1019	712	682
bol	413.882190677251	-1.98487	0.511324668025759	-3.88182	0.000103677907725802	0.00112246615783674	Down		Rlb1	150	172	227	220	161	153
Ire1	1998.9592897706	1.02276140728405	0.263524946466149	3.88108003055957	0.000103993609808243	0.00112367737570968	Up		pins	1184	1550	1738	3728	1503	3179
Brr2	1743.31211406123	0.98978944159068	0.255051268888614	3.88074698041569	0.000104136134068646	0.00112367737570968	Stable		CG14245	1212	27	12	94	6	2
Caf1-105	294.632623353161	-1.27836	0.329395456631558	-3.88094	0.000104054141082241	0.00112367737570968	Down		Takl1	6615	6364	7032	7446	1474	5391
CG5726	743.083447374068	0.93546246463409	0.241097195643192	3.88002217171582	0.000104446943437623	0.00112578305700818	Stable		Alg1	3260	3032	3470	5906	5485	4758
bcn92	417.97302260431	-1.0031	0.258637361994793	-3.87839	0.000105148962398977	0.00113140273395586	Down		CG1774	638	450	699	1139	2999	1324
Ntf-2	5102.35735980989	-1.20572	0.310891424605007	-3.87827	0.000105200809023945	0.00113140273395586	Down		GluProRS	3422	3147	3641	6651	4675	4403
CG30015	5558.01	0.933231381405549	0.24070892162152	3.87701201566978	0.000105747137750902	0.00113602305930412	Stable		CG4596	36	16	28	10	2	28
Hasp	26.6473145621943	-3.76259	0.971162147467656	-3.87432	0.000106922605241309	0.00114738447278243	Down		mgr	5219	4242	4910	6329	2216	3354
mxt	3957.04188360614	0.554841226397936	0.143227326643073	3.87385032871987	0.000107129221205337	0.00114833558369113	Stable		Nepl15	214	114	166	206	22	25
dpr6	23.0181722744692	-2.61675	0.67557733873965	-3.87335	0.00010735098591649	0.00114944680519824	Down		Dhfr	627	670	771	1003	285	688
pinta	995.066345817416	1.29760582230763	0.335408195401691	3.86873618503446	0.000109400932453634	0.00116882467131858	Up		gukh	964	964	914	2361	1318	1462
SPoCk	1083.6568892361	1.00701124410631	0.260288813136893	3.86882260505254	0.000109362169838036	0.00116882467131858	Up		CG1227	508	440	498	486	496	478
mbl	8314.67615081235	-1.46128	0.377814959772679	-3.8677	0.000109864568568185	0.00117249105907253	Down		CG9393	820	872	906	1526	947	1202
Cul4	1265.48561157298	0.97749771293035	0.252771017943465	3.86713	0.000110124933223028	0.00117398244803913	Stable		DNaseII	3665	1408	1732	2100	152	262
Rnf11	755.585821851654	1.03901410170465	0.268874608803846	3.86430725581324	0.000111404918187868	0.00118632830275986	Up		Fancl	1444	1266	1428	1698	1548	2562
ITP	1073.51639857795	-1.36774	0.353992610754806	-3.86375	0.000111660906563353	0.00118701167851359	Down		Pak	4005	4163	5545	8758	4239	9747
CG32700	64.6340062966576	-1.94302	0.502899879076176	-3.86363	0.000111713007039807	0.00118701167851359	Down		EloA	569	544	720	1197	691	1196
CG33090	873.848364858901	0.851367177693711	0.220456819044565	3.86183190605508	0.000112539989966413	0.00119449478990524	Stable		Ctr1B	5547	2140	2371	4898	36500	57115
CG1737	1217.67397863592	0.747367774863344	0.193596323012615	3.86044405819961	0.000113181151421285	0.00119999144529779	Stable		GlnRS	2900	2610	2930	5042	2588	3378
santa-maria	554.646974758552	2.1950491160791	0.568661644128331	3.86002667622109	0.000113374647510264	0.00120073497738563	Up		Lnk	593	704	839	1514	981	1554
CG6845	426.287	0.983936069719178	0.255020236773602	3.85826663078774	0.000114194032605446	0.00120809839059653	Stable		CG6296	64	36	62	232	19426	15468
HDAC1	1103.37319173829	0.752885836219347	0.195695773896312	3.84722583032508	0.000119462845205443	0.00126246674526012	Stable		Rm62	9446	12067	12722	23279	19214	23761
pigs	4510.71561539043	-1.48383	0.385944046801667	-3.84468	0.000120708337917644	0.00127424539365773	Down		CG4511	1314	1572	1635	1906	805	1558
Atg13	862.238432993857	1.1864580280388	0.308725168848835	3.84308811770297	0.000121495821371744	0.00128116882926455	Up		ouib	8	8	24	2	13	51
CG31259	3606.45869098968	2.00640923707038	0.522140870277753	3.84265885182109	0.000121708589339851	0.00128202348489694	Up		TfIIFalpha	2328	2371	2342	2376	1515	2486
Ide	1762.60822835854	0.947944730818004	0.246799066984966	3.84095751413739	0.000122555326748862	0.00128676482766632	Stable		CG4572	3879	3334	3985	7677	5655	6857
ckn	1206.83127439613	1.10513104387617	0.287701978037053	3.84123547365335	0.000122416610799852	0.00128676482766632	Up		sr	97	52	92	18	20	12
Ube4A	1250.37355541983	0.690214139239055	0.179687977116451	3.84118153209409	0.000122443518803384	0.00128676482766632	Stable		Nepl19	220	166	170	186	36	116
CG15239	95.4018631014353	-2.47943	0.645788755132693	-3.83938	0.000123342924237308	0.00129363866551909	Down		GatA	329	295	454	915	548	620
CG34454	24.9664255048349	-2.83718	0.739109781755033	-3.83865	0.000123712803410086	0.00129472765117243	Down		ssh	4068	3549	3577	5631	2741	4472
ebi	1872.78409814966	0.786880130058279	0.204976059088589	3.83888798309951	0.000123592796743014	0.00129472765117243	Stable		loco	6754	5480	5976	7558	1951	4467
ND3	5001.15989004549	1.02230752139868	0.266379199143519	3.83779035557459	0.000124146399375949	0.00129786993031806	Up		Sox100B	2615	2838	2938	2312	468	1944
CG6834	1644.24294992429	2.46859877787148	0.643303208047074	3.83737986534468	0.000124354035347749	0.00129864573609403	Up		nenya	2	2	11	2	6	5
moody	1938.8143556304	-0.613556	0.159942925968247	-3.83609	0.000125006552852111	0.00130406085628039	Stable		htt	2648	2501	2507	4364	2957	3619
CG6933	892.348817999862	-1.80358	0.470244467340688	-3.83541	0.000125353260485491	0.00130627760632257	Down		Calx	1461	1902	2143	4161	6326	3918
CG7091	25.6589883525584	2.77946063848853	0.7248527782823	3.83451746584331	0.000125811032809847	0.00130964575651148	Up		Blm	75	116	115	192	49	81
Tollo	277.33942741856	-1.51462	0.395130956641006	-3.8332	0.000126486533905789	0.00131527076336009	Down		CG5196	3052	2662	2876	6004	1602	3443
Gal	697.306115244591	2.5984048198749	0.678648100609258	3.82879553857466	0.000128771930507894	0.00133760640302383	Up		CG43273	42	74	46	96	36	103
Mccc1	674.508452635188	1.70381161435575	0.445038555645743	3.82845843970428	0.000128948399989251	0.00133801148944071	Up		Fer2LCH	337543	237921	236896	219057	183325	172166
CG8399	2992.33302002012	1.51613670380488	0.396066252301999	3.82798760306605	0.000129195261994011	0.00133914535142461	Up		CG14856	64	34	23	54	89	86
Alp10	34664.7111419821	2.08500587854709	0.544723989278065	3.82763733484622	0.000129379198211008	0.0013394545813237	Up		CG6231	337	468	492	1846	88	831
Mlc-c	22853.9096277744	0.710522218809044	0.185640627008705	3.82740691118074	0.000129500335048352	0.0013394545813237	Stable		CG18764	22	38	54	108	36	70
betaTry	746320.349810844	2.29102256449403	0.598753791092214	3.82631826065747	0.000130074100177864	0.00134396095226237	Up		ECSIT	570	496	652	726	341	519
Ork1	698.176102211994	1.52399986626374	0.398594108143597	3.82343801658681	0.000131603686448073	0.00135832309671166	Up		Nelf-A	1044	1129	1249	1187	511	1076
CG10062	1427.01269225754	1.17078864931368	0.306259725532627	3.82286194267797	0.000131911644074711	0.00136005935569827	Up		CG12268	166	84	77	528	20	172
Rexo5	822.231986348111	0.906023733355225	0.237225741938085	3.81924712703267	0.000133859605317522	0.00137868310958248	Stable		CG12054	3157	3277	3739	2731	3092	3876
alpha-Est7	3701.84425511957	2.21654379724835	0.580561310343446	3.81793233162076	0.00013457482339264	0.00138458430875324	Up		CG5382	3486	2860	3284	4434	1990	2819
tun	891.801823017018	-0.969364	0.25393735689175	-3.81733	0.000134901867486202	0.00138648350184077	Stable		COX7AL	3	2	2	8	0	2
CG3764	591.156019268162	0.912889066267336	0.239221581166933	3.81608	0.000135587699402107	0.0013909500431331	Stable		gro	4087	3947	4634	3526	2418	4538
cbt	1919.50315453868	1.27519785383688	0.33416971466429	3.8160186213103	0.000135622273803896	0.0013909500431331	Up		rod	148	160	148	404	102	217
Obp56a	480.079997445282	-5.59597	1.46672135979948	-3.81529	0.000136023507864282	0.00139359663372953	Down		CG14511	262	220	223	452	219	268
pxb	86.3029995011788	-1.51654	0.397577143993305	-3.81445	0.000136484733379057	0.00139540416183344	Down		noi	1400	1366	1479	1848	819	1319
CG3420	1242.94892919006	-0.868539	0.227696944856547	-3.81445	0.000136486670303651	0.00139540416183344	Stable		CG31075	309	211	245	421	326	696
prel	2680.24685679318	0.71238804890291	0.186827177311821	3.81308575739979	0.000137242464684504	0.00140048374391111	Stable		CG34355	23	14	32	34	16	22
Pex5	2113.2233140586	1.07098565810458	0.280874939721616	3.8130338689741	0.000137271292683777	0.00140048374391111	Up		Tsc1	1218	1228	1368	2190	1498	1814
CG9394	14450.1050054983	1.69590118738545	0.444819876340104	3.81255712163542	0.000137536429497849	0.00140171944324875	Up		CG10011	428	424	522	517	328	370
Hsf	1550.46004496848	0.72495987098283	0.190174209151138	3.81208300651682	0.000137800580806047	0.00140292789448195	Stable		EMC2B	423	407	426	833	495	623
lin	596.692233404217	0.758873419990513	0.199097378214646	3.81156912660284	0.000138087426581086	0.00140292789448195	Stable		CSN5	1784	1370	1550	2012	889	1958
CG13077	649.59519519335	1.12456325199035	0.29503911055449	3.81157348894143	0.000138084989175239	0.00140292789448195	Up		tws	783	1191	1446	1123	989	1964
Sara	3849.01055293607	0.608364689341523	0.159712921534311	3.80911377424668	0.000139465775868534	0.00141545401097856	Stable		ClpX	1651	2260	2368	5374	6905	7437
CG1603	226.332534628781	1.2156970880538	0.319399665575008	3.80619399167249	0.000141121707595594	0.00143076831252908	Up		WRNexo	252	242	236	206	34	255
CG8319	155.379621863279	-1.07094	0.281515283113822	-3.8042	0.000142261651154524	0.00143590855952753	Down		CG11986	354	306	374	673	313	515
Cftr	2292.81049648224	0.995202199681017	0.261593252715112	3.80438787832514	0.000142155282344105	0.00143590855952753	Stable		CG12173	870	615	844	1350	974	1059
Toll-9	674.408064131011	1.62053566541722	0.425983824635664	3.8042187794413	0.000142252415782689	0.00143590855952753	Up		CG42233	85	95	109	175	123	213
CG17068	948.40999724276	0.750603976381654	0.197279059887646	3.80478281277868	0.000141928668147115	0.00143590855952753	Stable		PIG-H	173	98	170	317	317	321
Mur29B	31793.0673255689	-1.43877	0.378223334016332	-3.80402	0.000142366357746231	0.00143590855952753	Down		timeout	121	160	133	197	66	170
CrebA	2902.15660365766	-1.91091	0.503166765410221	-3.79776	0.000146010157322249	0.00147113546709881	Down		Dlip2	268	320	432	377	275	199
CG6738	64.4241069416449	-3.31569	0.873341998744824	-3.79655	0.000146723603923901	0.00147526945970179	Down		GATAe	2301	2749	2918	5061	4139	5949
fu	220.301485823608	1.09699450763531	0.288928370489473	3.7967697868399	0.000146593809421947	0.00147526945970179	Up		CG42821	51	12	2	127	0	6
mthl10	2767.03990472817	0.88626194233053	0.23354806604152	3.79477320173129	0.000147778478895558	0.00148434255427293	Stable		CG16789	32	50	46	64	21	67
Det	193.987002768028	-0.876565	0.231114762043469	-3.79277	0.000148977318432647	0.00149330199825433	Stable		Snap24	1310	1385	1364	2285	1079	1484
CG32532	29.8941698194847	-3.80267	1.00256763555044	-3.79293	0.000148879730462105	0.00149330199825433	Down		Ssdp	2791	2930	3389	1183	1508	1821
CG42672	1506.52315497812	1.12236138509773	0.295989882040676	3.79189105167956	0.000149504503435244	0.00149704458018028	Up		CG14322	166	148	165	178	188	224
upd3	2233.39465885617	-2.22085	0.585987880683065	-3.78992	0.000150695474810951	0.00150741937958375	Down		CG11857	3129	3320	3741	6201	4153	6250
Myc	7582.41834379124	-1.83631	0.48492308911108	-3.78682	0.00015258969359706	0.0015248002954622	Down		Cortactin	4768	5037	5346	11071	5184	11110
Cdep	5574.60886078177	0.749468803398875	0.198008812345589	3.7850275173148	0.000153691571663703	0.00153423596615674	Stable		Rpn9	5428	4631	5528	7105	3206	4803
CG13994	901.340533271273	-1.06945	0.282617420898928	-3.78408	0.000154278263148443	0.0015385146877293	Down		CG42390	1034	1269	1243	2154	1388	1871
Bicra	534.38295125111	-1.62097	0.428522813672734	-3.7827	0.000155136728648014	0.00154549209818948	Down		CG2218	1190	1380	1334	2547	1047	2103
Dh31-R	665.045869012358	2.74509171671394	0.725942246306537	3.78141888102045	0.000155937035718087	0.00155187645055638	Up		Arp5	729	635	722	812	514	772
Kap-alpha3	7837.76434089482	1.0416769026988	0.275519525876415	3.78077342934325	0.000156341907502884	0.00155431643077178	Up		CG11975	1977	1981	2178	4078	2177	3292
Muc30E	25.2294801654367	-3.67833	0.973146205461622	-3.77984	0.000156932167505721	0.00155859263911549	Down		ps	25256	29046	30121	5921	8201	6285
CG43085	45.2633952742572	-2.45311	0.649145248643407	-3.77898	0.000157470917479252	0.00156234907219731	Down		CASK	1387	1235	1636	2329	1919	2062
CG2765	6103.03867538998	0.63913171352799	0.16916070626814	3.77825162608916	0.000157933259862808	0.0015653405481107	Stable		CG9444	154	67	83	165	36	54
GILT3	193.064912332164	-1.68052	0.444891713263139	-3.77737	0.000158491581948054	0.00156780050071205	Down		Suv3	401	421	397	842	665	909
Mdr49	3376.50497465342	2.70977400193673	0.717458259005964	3.77690822834922	0.000158787205197998	0.00156780050071205	Up		Tim17b1	40	46	60	6	36	29
CG18467	19.3489502314792	-3.33364	0.882639628321438	-3.7769	0.000158794645967926	0.00156780050071205	Down		CG42327	1964	1507	1828	3376	2555	2484
Pfdn1	1610.36521611487	-0.957805	0.253598926446158	-3.77685	0.00015882577763301	0.00156780050071205	Stable		TwdlW	124	108	62	24	9	59
Oatp58Da	756.120898088384	0.822663836580617	0.217856193735526	3.77617832421748	0.000159252996582455	0.00157042493995647	Stable		CG8199	423	361	470	956	775	934
CG11779	1932.22120846419	0.774743313278136	0.205181319860986	3.77589594317376	0.00015943354394335	0.0015706140518225	Stable		Atg16	938	912	1014	2105	1040	1734
rush	4098.67641601675	0.783108321872214	0.207507846043217	3.77387331035724	0.000160732406921385	0.00158180840906556	Stable		bigmax	1263	1034	1216	2071	1914	1763
pnr	58.3928357213503	-3.6534	0.968300607912479	-3.773	0.000161297766109428	0.00158416867562368	Down		how	621	616	705	341	345	472
Cyp4d8	1078.37162065585	2.75643501569876	0.730562090055965	3.77303319350666	0.000161274821483273	0.00158416867562368	Up		Tk	1284	2092	2346	2938	3715	4176
Abca3	5488.66455497292	1.48211469922612	0.392890290846656	3.77233730065524	0.000161725422780085	0.00158676768136952	Up		CG14715	2978	2530	2614	2809	1624	1834
ClC-a	1252.59775587554	1.60163939009047	0.424770826640986	3.77059649495225	0.000162857814960848	0.00158912588592615	Up		Vps24	10	17	18	18	5	8
atl	6472.92113575972	0.915668332954232	0.242806260996754	3.77118913324262	0.000162471469456016	0.00158912588592615	Stable		CG9702	308	2	6	52	0	2
CG7370	15.7660023179398	-4.20356	1.11461148226955	-3.77132	0.000162385835668345	0.00158912588592615	Down		mtSSB	5	0	4	21	5	32
alc	3379.58345704635	1.09719788508053	0.290973753355475	3.7707795717922	0.000162738373572443	0.00158912588592615	Up		CG14646	772	555	657	1027	615	819
CG10195	562.26541000578	1.34620088948375	0.357038680106137	3.77046231821036	0.000162945405748926	0.00158912588592615	Up		mRpS33	597	610	616	753	393	476
pelo	903.218202915325	0.672404936412905	0.178330591142683	3.77055294946513	0.000162886236666368	0.00158912588592615	Stable		orb	29	68	78	8	7	16
CG33080	3315.46171969729	1.55551305620659	0.41262485954121	3.76979966242493	0.0001633786388852	0.00159175604831797	Up		Osbp	3805	3803	3809	10387	5324	9013
Tlk	2102.4642591575	-1.1066	0.293743078377519	-3.76725	0.000165052683623875	0.00160645776971118	Down		CG10286	815	683	995	1413	1108	1035
CG34370	14.9797753636499	-3.68632	0.978645881212128	-3.76675	0.000165385657866983	0.00160809051750185	Down		Task6	56	63	33	4	6	17
Pgant1	622.030423325423	-1.01373	0.269345300514898	-3.76367	0.000167435472912667	0.00162639666452992	Down		Vps37B	1573	1304	1817	2985	950	2047
Galk	1811.66015038821	1.19999644607357	0.318974029250177	3.76205062491904	0.000168525924221971	0.00163372790881718	Up		hyx	1415	1425	1676	2414	1096	1760
CG13157	46.8912098619305	-2.6783	0.71190076559868	-3.76219	0.000168433789691518	0.00163372790881718	Down		CG17929	550	389	456	790	1863	1955
CNBP	16681.4	-1.26977	0.337619370047051	-3.76097	0.000169258531237407	0.00163779800016424	Down		AstA-R2	719	650	812	1253	1003	1159
CG31635	2657.23617194488	-0.762352	0.202702985553875	-3.76093	0.000169282316671656	0.00163779800016424	Stable		CG1236	930	876	908	1227	366	698
MED23	238.690670578604	1.11332447212689	0.296253281155851	3.75801566748285	0.000171266159984417	0.00165534611234194	Up		Vps16B	185	193	223	425	140	305
Ca-alpha1D	321.396020707052	-1.09497	0.291389392166244	-3.75776	0.000171443924538914	0.00165542035469965	Down		hdly	28495	23614	25804	29879	605	9751
CG9667	767.74167539515	-1.03063	0.274342486766634	-3.75671	0.000172159842883663	0.00165904133741257	Down		MFS9	94	15	42	96	148	122
net	50.3387373512279	-1.70481	0.453786012066492	-3.75686	0.000172056235852735	0.00165904133741257	Down		Npc2b	1305	949	1042	3675	173	515
CG9896	5245.7340491335	2.06708817967043	0.550876526527087	3.75236206324139	0.000175176220801513	0.00168643932449172	Up		CG14312	5	6	22	6	4	12
CG1773	22.0070397171955	-2.37784	0.633796411284392	-3.75174	0.000175610982984952	0.00168895424643532	Down		mRpL47	1411	1122	1248	1819	913	1457
EMC1	4356.49228129235	0.593495981075904	0.158237102283024	3.75067523679986	0.000176359001634332	0.00169447400089532	Stable		CG6800	38	20	21	13	11	1
CG9426	716.220322469073	0.886815665499345	0.236613416059893	3.74795174452351	0.000178284542924865	0.00171128545984981	Stable		Men	3609	3739	3888	8926	8223	9952
CG14495	7766.4646345157	-1.11895	0.298767531511202	-3.74523	0.000180230631234366	0.00172776662466277	Down		CG17230	214	194	175	253	98	160
CG15731	21.1461162708034	-3.97324	1.06093176194928	-3.74505	0.0001803566105679	0.00172776662466277	Down		Rbp4	2	15	12	20	45	32
grk	303.657161591146	-0.997775	0.266521742838243	-3.74369	0.000181336261574471	0.00173544329784103	Stable		CG4757	55	86	52	76	12	76
Gr43a	38.7435016442501	-3.96085	1.05822978884683	-3.7429	0.000181908092732182	0.00173920576283136	Down		Sec13	7274	4884	5606	10140	5488	6714
RpL39	3703.4765892899	1.60338846543377	0.428763663732382	3.73956237680286	0.000184340901881349	0.00175900980197173	Up		Pak3	5868	6028	7364	3696	8388	7727
Parg	476.712602000401	0.801682810763246	0.214369878485284	3.73971761530983	0.000184227098415338	0.00175900980197173	Stable		Kdm2	375	333	465	1326	489	682
tub	922.787358648143	0.660831543431574	0.176751614723924	3.73875816899186	0.000184931515607528	0.00176291718061515	Stable		CG7988	529	542	550	418	147	215
CG11162	1198.12688838183	3.19109724834992	0.853631513125072	3.73826082950896	0.000185297653595693	0.00176467912176799	Up		CG1792	269	261	256	428	200	317
Acsl	15911.6645920818	1.87783326980489	0.502436578865777	3.73745333996979	0.00018589357368886	0.0017686238051942	Up		CG17187	103	137	170	286	138	178
CG42296	91.7123329967217	-2.6322	0.704679316129366	-3.73532	0.000187474840505952	0.00178192638930121	Down		Atg4b	2462	1985	2356	3025	1543	2259
CG34376	1655.68150949571	1.06259213418641	0.284650135646105	3.73297603310295	0.000189230606682979	0.00179685999497115	Up		Dip-B	18873	12046	14030	22297	18329	20863
Sbf	546.070594086983	0.884640064095462	0.237043719269469	3.73197006367342	0.00018998808423692	0.00180035637144144	Stable		CG5746	550	812	824	1196	832	1544
CG15534	8343.69552578148	2.71530850101106	0.727659519161808	3.73156459787515	0.000190294198008309	0.00180035637144144	Up		CG4009	10	6	7	4	2	18
P5CS	29920.8307065036	1.9093574467535	0.511690662206747	3.73146822441334	0.000190367025057372	0.00180035637144144	Up		CG31224	396	488	676	833	1002	1070
Hsc70-5	6906.42651996352	0.579910329533367	0.155419394554195	3.73126102567046	0.000190523688748041	0.00180035637144144	Stable		GABA-B-R2	141	134	125	81	103	175
CG2691	1973.75266342982	1.18813660071328	0.31834807238165	3.73219348188446	0.000189819608427561	0.00180035637144144	Up		CG2017	826	1182	1402	2660	869	2322
brp	102.411022474682	-1.71677	0.460160778555735	-3.7308	0.0001908764111286	0.00180193997043129	Down		CG1965	274	335	386	684	690	885
CG13323	120509.996980643	-0.885953	0.23755604081364	-3.72945	0.000191899242903732	0.00180984043719188	Stable		Sry-delta	924	919	885	1675	825	1097
Rtel1	345.081258048829	1.24500297136811	0.333884236486663	3.72884621469047	0.00019235849350079	0.00181241550555971	Up		CG31036	254	114	115	114	0	8
CG18171	843.344865517529	-1.00275	0.268961774409133	-3.72821	0.000192842874339008	0.00181522214307695	Down		CG42788	419	408	585	775	158	699
frj	2427.6269993572	1.12061884765055	0.300629925884718	3.72756918444729	0.000193335497764426	0.00181810086931513	Up		CG17726	766	613	691	1178	594	737
TTLL1A	18.2806433590658	-4.07495	1.09333846252356	-3.72707	0.000193716356474871	0.00181992403240339	Down		CG6225	336	98	198	190	170	295
CG31751	1610.99886744734	1.27042051601106	0.340964282426203	3.72596363164821	0.000194570458900737	0.0018261854160857	Up		AdSS	11041	10492	11246	26332	16709	17601
CG31156	292.411213069742	0.866656874203356	0.232684880575733	3.72459470533273	0.000195629262098454	0.00183435415029312	Stable		sqz	160	98	120	108	142	140
CG31710	372.254702753362	-1.14187	0.307103717410262	-3.7182	0.000200647456027071	0.00187959739125263	Down		CG6254	102	96	166	112	132	156
teq	78.0459711387611	-2.01539	0.542714544694062	-3.71353	0.00020438757614838	0.00191244247081256	Down		MetRS-m	478	318	378	532	200	515
CG14478	2313.79943600531	-0.90481	0.243665204709537	-3.71333	0.000204546656952211	0.00191244247081256	Stable		CG5849	2245	1891	1993	1890	881	1865
SmD1	723.444451594402	-0.943958	0.254226214492304	-3.71306	0.000204764347748085	0.00191264049580817	Stable		CG12279	448	424	422	596	476	461
Glt	332.257749693021	-2.33197	0.628152082952999	-3.71242	0.000205283131459899	0.00191564786049779	Down		CG12814	338	370	336	1207	102	346
CG11000	81.2979538325799	-2.35995	0.635754495326701	-3.71204	0.000205592377561903	0.0019166959873659	Down		Hsp70Ba	24	30	30	27	60	89
neur	1758.75839151859	-1.41817	0.38216949484561	-3.71084	0.000206576512421804	0.00192218852332832	Down		CG14694	166	82	95	295	491	547
CG8209	2129.78555064846	-1.03497	0.278892595737131	-3.711	0.000206440894318017	0.00192218852332832	Down		CG15695	817	691	603	752	183	751
Acbp1	1515.49434572959	-0.917161	0.247183196885538	-3.71045	0.000206891239263579	0.00192327834933373	Stable		CG13643	26	8	14	73	2	0
CG12567	1002.89336228037	1.01401458109904	0.273322651469572	3.70995442802487	0.00020729655846824	0.00192520744615589	Up		Scsalpha2	0	6	2	22	12	18
CG42271	1405.55003929801	0.681332045756068	0.183894327036068	3.70501938117119	0.000211374569809466	0.00196120942607772	Stable		Npc2c	65	26	33	29	7	93
Fur1	5778.48405043022	-1.11111	0.300030338995868	-3.70332	0.00021279858478519	0.00197223675378491	Down		red	4411	5179	5426	6183	5473	6729
ppk13	11.6929155333616	-4.16533	1.12481838869382	-3.70311	0.000212968337432235	0.00197223675378491	Down		CenB1A	1877	1832	1994	4161	921	2272
CG42524	192.636810916407	-1.40955	0.380677023135521	-3.70274	0.000213282361847681	0.00197326732686643	Down		pyd3	198	120	90	432	112	136
CG8858	1163.88774494617	0.727930876138371	0.196920577382482	3.69657090088913	0.000218531247924416	0.00201990943594335	Stable		HEATR2	270	299	336	99	121	126
CG7694	491.283746050842	-1.00241	0.271194570112741	-3.69628	0.000218783172576664	0.0020203193725699	Down		Art3	265	450	472	924	549	691
VhaSFD	21727.4152784747	1.08634684908334	0.294098007316242	3.69382594257157	0.000220905038558789	0.00203797984861867	Up		CG10068	315	399	553	1119	731	1046
AOX3	8318.76841754369	1.19103801260565	0.322520211644986	3.69290968318191	0.000221702777154103	0.00204340258526599	Up		Fadd	482	547	675	974	570	694
Crtc	1229.51959084684	-1.40558	0.380698448729754	-3.69211	0.000222400049108788	0.0020478899507813	Down		gfzf	292	465	504	1102	714	1117
CG31266	5071.32316536756	1.55377941936791	0.421487133410524	3.68642194791401	0.000227429151867061	0.00209221922034225	Up		asp	64	94	105	164	18	140
SmF	964.634925903925	-1.17047	0.317593726104622	-3.68542	0.000228324268736356	0.00209847035657313	Down		Nmnat	630	490	603	841	386	564
RhoGAPp190	3607.89991673615	-0.838656	0.227687666225432	-3.68336	0.000230178920642514	0.00211352022133358	Stable		hh	2646	2063	2497	2516	982	3734
CG12057	76755.1264005327	3.14862445226399	0.855408628298164	3.68084252146039	0.000232464552004966	0.00213249527301068	Up		Map205	3745	4070	4966	3013	2729	5690
THADA	620.911738582843	1.05154884123101	0.285926575162286	3.67768837378678	0.000235357251983792	0.00215699824252189	Up		GstD7	346	129	210	216	678	392
AdipoR	7052.50410056545	1.02264194075899	0.278159183968649	3.67646297407259	0.000236490161415222	0.00216534218349422	Up		vret	61	76	86	149	17	77
ACOX1	3031.06288155231	1.63380479288256	0.44444174964531	3.6760830731731	0.000236842426071456	0.00216652944826455	Up		MICU3	350	354	372	702	251	662
CG6283	32946.3436100998	-0.78278	0.213119556154733	-3.67296	0.000239757325818872	0.00219113432130993	Stable		CG31102	927	1103	1134	2219	2177	2283
CG8199	633.357444130853	0.866294403866514	0.235888210942354	3.67247858808093	0.000240209283552596	0.00219320540039157	Stable		CG14384	17	3	6	6	4	0
CG3448	262.998739682614	-1.55844	0.424640790371742	-3.67002	0.000242527124705818	0.00220995032736968	Down		CG17816	104	131	145	76	76	132
FucTC	463.967695267655	1.89652300016195	0.516745169947346	3.67013203114253	0.000242425218853886	0.00220995032736968	Up		klg	46	78	68	22	12	10
CG14805	1079.94985411434	0.903565790600178	0.246215508489236	3.66981672334291	0.000242724432339278	0.00220995032736968	Stable		CG33111	2628	2317	2499	2657	776	2745
Frq2	239.701305327988	-1.51604	0.413215441459798	-3.66889	0.00024360814753771	0.00221592345792947	Down		CG42489	370	317	381	330	320	322
CG9886	301.551375749967	1.18301523218632	0.322597144452052	3.66715965262411	0.000245259674300709	0.00222886312788871	Up		jnj	234	256	312	256	196	318
CG13739	23.9115755477067	-2.39706	0.653730923777168	-3.66674	0.000245664974918142	0.00223046380678943	Down		Gcn2	237	329	328	928	522	670
Polr3A	1802.59628034715	0.922611163619396	0.251703564357487	3.66546721725815	0.000246887437571915	0.00223947383959688	Stable		CG6908	392	242	324	1126	2976	1028
CG14694	277.198710359883	1.80837436290048	0.493486429714205	3.66448650664573	0.00024783530452621	0.00224597860237765	Up		CCHa1	2189	2254	2490	1969	501	2128
CG12241	890.737372302475	0.730793212543245	0.199541439645916	3.66236	0.000249899273029328	0.00226257639478553	Stable		mRpS10	858	795	758	1174	541	671
CG33301	4537.23946696357	2.00956716245331	0.54902513193626	3.66024621744749	0.00025197300840287	0.00227711540462872	Up		CG6051	2708	3275	3871	8665	4798	7118
Nhe1	1654.63982982829	1.09891088720207	0.300223239204241	3.66031253981135	0.000251907794771493	0.00227711540462872	Up		CG5270	1140	998	1228	2382	1584	1782
CG8777	478.185669370642	0.701169964985796	0.191765493669396	3.65639277207303	0.000255789335532449	0.002309459742799	Stable		CG12592	20	51	70	23	40	10
CG34134	130.904954411801	-1.29195	0.353458426871684	-3.65518	0.000257005373369059	0.00231828850695185	Down		DCAF12	166	179	182	465	180	307
CG9986	135.066032281109	1.14879420453096	0.314378441912178	3.65417615006782	0.0002580090945272	0.00232518751577152	Up		CG15561	326	429	454	274	310	502
CG6961	440.899199742536	0.947728573255358	0.259508631888834	3.65201175142928	0.000260193975139276	0.00234270856617074	Stable		CG6733	249	91	119	112	36	94
Pex1	830.015625769823	1.47946762795619	0.405153095539181	3.65162612416254	0.000260585067793125	0.00234406142775461	Up		RNF220	291	269	366	473	214	351
Rab3-GAP	1160.91011105306	0.870468253672642	0.238402976788493	3.65124741896535	0.000260969676630217	0.00234535352044497	Stable		CG6171	639	594	727	840	289	529
CG10151	23.0697481780148	-2.71928	0.745088059104291	-3.64961	0.000262640350837318	0.0023581905301657	Down		CG34375	35	4	21	28	72	50
Rac2	6827.05989281774	-0.924918	0.253469124513123	-3.64904	0.000263226031316778	0.00236127093346194	Stable		CG8773	14852	10260	12002	22133	49141	42943
M6	2148.76613858309	0.825339948223129	0.226282733454849	3.64738367626185	0.000264924183590439	0.00237431591057619	Stable		CG45050	39493	50237	49389	12639	8050	12493
Vha100-2	20493.4099929028	0.655548115804696	0.179770537649839	3.64658260677612	0.000265751071320383	0.00237953558156512	Stable		CG31087	12653	9247	10935	19491	9262	17129
Fbl6	524.158194658312	1.31202352264692	0.359838817735077	3.64614226698819	0.000266206633032335	0.00238142385965415	Up		CG12171	5973	6042	6729	7666	10494	9058
CG8100	25.5258496785508	-3.18718	0.874198967655989	-3.64583	0.000266533148588224	0.00238215531240513	Down		CG1024	81	114	214	444	145	247
CG7156	175.729949671887	1.08336832234476	0.297278694183723	3.64428512214609	0.00026813604355937	0.002394282671526	Up		CG11334	1909	1529	1548	2743	2592	2625
gig	2052.63184618466	0.799710459871647	0.219611358615236	3.64148040845536	0.000271074757322527	0.00241830486986265	Stable		Adgf-D	273	183	226	209	55	62
Kap-alpha1	2139.63197720094	0.588733283481523	0.161694861780664	3.6410141732279	0.000271566184324453	0.00242047039563178	Stable		CG14636	604	146	249	61	9	34
CG4631	23.1814594055167	-3.3725	0.926401792541649	-3.64043	0.000272180175215186	0.00242372337179268	Down		Orct	963	580	676	1547	830	875
xmas	256.429654583879	0.988894817474106	0.271661522093897	3.64017255683455	0.000272455390016896	0.00242395640862381	Stable		CG42394	1189	1770	1512	1232	470	1219
Task6	31.7875259112212	-2.74122	0.753191634546461	-3.63948	0.000273191140891198	0.00242828253360186	Down		Cad89D	200	110	120	2	10	10
CG30495	564.372573546782	2.12795211179314	0.58499297411775	3.63756866482437	0.000275223832761952	0.00244411821557672	Up		CG7714	133	104	50	2	7	6
Abcd1	3687.64800557311	2.03891329476943	0.560614803798938	3.6369237504129	0.000275913563828823	0.00244800976913941	Up		CG14684	31	10	20	22	15	10
CG15186	683.188696986477	0.829681791990351	0.228215681330365	3.63551613611207	0.000277424626990422	0.00245635641057937	Stable		CG31199	6	4	4	14	0	2
NADK	1993.79001122859	1.02374591751182	0.281609197345097	3.63534262077838	0.000277611430354187	0.00245635641057937	Up		CG6607	472	542	696	1233	347	622
CG11581	54.5316332137322	-3.86395	1.06277021581641	-3.63574	0.000277187179047603	0.00245635641057937	Down		smash	5890	5950	7121	9345	9033	14914
CG42542	1821.72996863643	0.901428299887836	0.248181926521629	3.63212709531963	0.000281094609619808	0.002484917198392	Stable		Ugt35C1	1713	1688	1619	3003	9745	7706
spo	74.0193710970566	3.65152400856085	1.0055957146281	3.63120482261731	0.00028210118233893	0.00248940398804536	Up		CG7702	7343	5965	6902	10434	4873	9136
CG14269	23.6244168595198	-2.22638	0.613126544208667	-3.63119	0.000282113695552659	0.00248940398804536	Down		Stat92E	3698	4432	5053	7187	8729	10321
CG17724	336.075409971336	-1.05422	0.290377236474012	-3.6305	0.00028286761220739	0.00249247475942841	Down		Prx3	4690	3581	4086	3932	2577	3008
Rab3GAP1	680.721645288803	0.853328453388356	0.235050308133117	3.63040772065309	0.000282973863060556	0.00249247475942841	Stable		ca	694	846	865	1756	1409	1704
su(r)	6837.51480649754	1.13237230121694	0.312201205143035	3.62705935327233	0.000286667416355728	0.00252272510252287	Up		CG14356	84	50	39	176	1	24
CG14744	45.5228696297656	4.90189720802929	1.35180770350987	3.62617937100216	0.000287645584986482	0.00252904650286669	Up		CG17721	583	648	661	999	186	480
Xbp1	32333.5479539628	0.610063953515226	0.168306789503552	3.62471386516675	0.000289281551690313	0.00254113478574171	Stable		Ptx1	1358	2160	2179	1992	3839	3639
CG31522	2832.23474344462	0.894087937971539	0.246738836033898	3.62362063606682	0.000290507612203043	0.0025496037777928	Stable		CG6574	603	425	499	667	1026	688
CG16986	6625.88072577772	0.56139696004568	0.154960965073771	3.62283	0.00029139933074823	0.00255512584339867	Stable		Rift	2087	1332	1356	3066	5554	5132
lbm	577.572434996313	-1.32487	0.365753488222843	-3.62231	0.000291988014100572	0.00255798320543732	Down		CG2182	2443	2467	2462	4363	2911	4871
CG11034	5947.35910283845	2.59016975470222	0.715127362482457	3.62196986241841	0.000292368189194157	0.00255901041854921	Up		CG31473	55	35	49	54	22	36
CG7560	29.345712682829	-3.31791	0.917674895809958	-3.61556	0.000299701961848285	0.00262084384067328	Down		sqd	34233	35082	39008	10729	13066	16985
Clamp	1229.15208574602	0.973689624998993	0.269377370196369	3.61459325365453	0.000300819526087522	0.00262589815911198	Stable		Su(var)3-7	195	188	276	669	408	693
LManII	58651.6092384753	2.52065	0.697340075333702	3.61466308059059	0.000300738463999947	0.00262589815911198	Up		CG10903	5	1	0	50	36	42
CG32221	1047.14526422782	0.704652812717385	0.19499907335464	3.6136213398094	0.000301949947517166	0.00263340397776396	Stable		Gfat1	936	1066	1161	2524	445	923
Or45a	28.1869177043208	-2.06643	0.571910552179877	-3.61321	0.000302433647502188	0.00263526113799355	Down		sxe2	8	0	2	2	2	2
CG13124	4930.13647360109	-0.853424	0.236239168041062	-3.61254	0.000303207933426639	0.00263964473706751	Stable		CG11035	178	144	190	396	216	298
CG14160	1213.2948787452	1.31503475306128	0.364061255966043	3.61212496938684	0.000303698138086738	0.00264154957819323	Up		Cdep	3498	3708	4405	8388	6139	8500
CG14721	487.657367722566	1.11708596523325	0.30936396025541	3.61091176978402	0.000305122456463856	0.00265156863282384	Up		FeCH	2424	2245	2450	3517	1238	2225
Gas8	21.9175273352474	-3.1774	0.880220391889359	-3.60977	0.000306463654079112	0.0026608481223479	Down		Wsck	2196	1842	1955	2394	168	1138
Aduk	741.43855016357	1.01476227948149	0.281193041581708	3.6087745051352	0.000307646871299466	0.00266584887957051	Up		CDase	6155	3118	3663	5124	10510	17640
Helz	5420.21908834037	-0.772313	0.214034128795783	-3.60836	0.00030813520903286	0.00266584887957051	Stable		mdlc	180	258	236	318	160	336
Stacl	142.458095822459	-1.46593	0.406206468558945	-3.60883	0.000307576408742792	0.00266584887957051	Down		hyd	1343	1557	1817	2214	3100	3405
Cyp28d1	3918.14862267621	2.86168151494862	0.79302009551031	3.60858637902123	0.000307870009036233	0.00266584887957051	Up		Cyp313a4	148	112	106	262	76	132
CG5565	17.5472100057387	-4.17481	1.15749512270666	-3.60676	0.000310038815907288	0.00267993587497836	Down		Rpn7	5071	4433	5125	8571	3873	5981
CG10680	134.666381111492	-2.31473	0.642135604556654	-3.60474	0.000312460345165563	0.0026984707537679	Down		cav	44	61	74	80	44	46
Pcyt1	5707.23549707548	0.769785203690073	0.213683500382193	3.60245504361938	0.000315225929511547	0.00271994146448217	Stable		Su(var)3-9	89	75	152	288	194	311
CG4629	63.2128347862116	1.75970732320731	0.48851769318298	3.60213631514915	0.000315612779289097	0.00272086729922124	Up		CG10559	1643	1426	1530	2000	370	2122
jagn	1792.17467143999	0.841971289427485	0.233853532407329	3.60042151495462	0.000317701719894333	0.00273645207055889	Stable		Mms19	960	878	990	2275	1510	1884
CG12116	118.759700460627	-2.52165	0.700647462337647	-3.59903	0.000319408119714751	0.00274871726718273	Down		RpS5b	44	360	515	74	28	100
CG43783	983.33718138818	0.879162016357202	0.24443754050584	3.59667346733182	0.000322312670164846	0.00276881660963323	Stable		CG6962	239	208	307	473	234	338
CG17598	1413.0679268564	1.0014113443499	0.278412994407489	3.59685562263742	0.000322087137275863	0.00276881660963323	Up		CG1542	921	891	939	1531	978	1140
CG32284	2223.30684751593	-2.01252	0.559795164353275	-3.5951	0.000324267250519151	0.0027831509253112	Down		CG14657	542	694	702	1220	661	1092
5-HT7	60.4551837117093	-2.52642	0.702827025247162	-3.59465	0.000324823136960292	0.0027854657198542	Down		CG14644	39	110	120	167	0	14
Nrg	6953.41462265282	-1.69972	0.472884229371104	-3.59436	0.000325188911671455	0.00278614760325552	Down		Gfat2	1254	906	1164	3907	2496	3472
Rim2	2382.73307798012	1.13654748526619	0.316636582533309	3.58943832760267	0.000331391217868082	0.00283679043404578	Up		Octbeta1R	52	57	63	67	32	61
Jon65Ai	40208.0224641543	2.42510680007104	0.675666436830985	3.58920714109361	0.000331685214964283	0.00283681212411895	Up		Sec23	10046	7652	8856	14975	7655	11055
Ance-5	56.0558660859502	-2.67365	0.745000833652006	-3.58878	0.000332224141878272	0.0028389267540836	Down		PNKP	234	181	210	269	118	218
CG8128	4351.36719099942	1.09499101142095	0.305261004115179	3.58706482865329	0.000334421201556856	0.00285519434627445	Up		mRpL44	1020	847	1117	1283	462	965
Traf-like	1793.03453488179	0.985815833325864	0.274944761996049	3.58550505261136	0.000336426489251624	0.00286979756344089	Stable		spn-E	46	72	100	135	12	68
LysD	173337.340104457	3.19099980776359	0.890762775700168	3.58232280783777	0.000340552604084592	0.00290245052150204	Up		Droj2	11177	12466	12842	17248	11061	14699
Pdp1	9366.1658366349	-1.47384	0.411794606904392	-3.57906	0.000344836614747002	0.00293639087605649	Down		CG13318	74	80	62	114	30	65
CG34316	43.0013333826804	4.67818485378018	1.30762516154672	3.57761917661987	0.00034673813892749	0.00294842048902816	Up		CG31267	2917	1690	1953	5861	3378	5041
DEF8	200.113109165643	0.957072827766782	0.267523284942241	3.57753093519847	0.000346855179280514	0.00294842048902816	Stable		CG12320	287	249	355	569	250	265
ProRS-m	536.546949170357	-1.10978	0.310265932464077	-3.57688	0.00034772250224131	0.00295321388683654	Down		CG10513	182	163	166	285	38	107
lama	18.8172061733998	-2.77155	0.775111347159377	-3.57567	0.000349325546250546	0.00296424197180171	Down		CG31251	53	71	45	56	43	61
Sam-S	3389.99594769042	1.0140589087101	0.283637261525769	3.57519637319575	0.000349965116081255	0.00296708229513837	Up		CG6403	985	1154	1455	1777	933	404
Ugt35C1	4393.58101297776	1.95085291973768	0.54688493693294	3.56720909279111	0.000360803577126826	0.00305631089310304	Up		CG5880	292	258	316	383	284	342
Fdx1	674.027960492051	-1.08639	0.304612619693749	-3.56648	0.00036181282079122	0.00306219494327038	Down		CG6503	16	0	24	14	2	8
Tsp42En	84.8900002843596	-1.58334	0.444302067884514	-3.56366	0.000365715076208591	0.00309128118222557	Down		mRpS24	342	269	331	345	185	290
CG14411	2603.47402461767	0.78393639259608	0.219988002435623	3.56354157461606	0.000365884714057727	0.00309128118222557	Stable		Cyp6a18	78	4	24	201	16	72
CG3036	4268.5637559666	1.36801060960024	0.384077768200271	3.56180628733219	0.0003683121016286	0.00310909079371306	Up		mor	1365	1168	1383	2298	1343	2045
Dlc90F	4385.09033455907	-0.567749	0.15942226029999	-3.56129	0.000369032873248244	0.00310978091370144	Stable		snRNP-U1-C	937	950	1006	1237	705	965
CG8298	651.788069531498	0.791172236120783	0.222149544293083	3.56143983386698	0.000368826632790777	0.00310978091370144	Stable		CG3061	3330	3421	3561	4920	3155	4625
AIF	1433.27004775594	0.83410733235334	0.234305468572253	3.55991406191241	0.000370976176039718	0.00312345252715794	Stable		CG33346	1164	475	440	861	1116	681
CG11756	16.3797264379613	-2.9782	0.83696046178246	-3.55836	0.00037318080621528	0.00313929886507634	Down		Axn	283	411	479	971	750	911
Glos	171.320514621033	1.20333454856076	0.338333792748062	3.55664900862214	0.000375615466555003	0.00315705124005168	Up		CG14292	5885	217	182	430	414	368
CG12343	665.009803383265	0.728557457848275	0.204886534371848	3.55590698081709	0.000376677344558868	0.00316324468903491	Stable		Vti1b	1527	1284	1208	1362	726	791
Zip88E	394.466652499669	0.909139350566552	0.255775854584242	3.55443774020162	0.000378788183341808	0.00317822878316019	Stable		Nup358	2204	2300	2710	4102	2722	3534
Smr	8206.33400953012	-0.859194	0.241833714140181	-3.55283	0.000381111403117343	0.0031949675164006	Stable		PEK	2796	2859	3247	4408	2742	3363
miple2	2508.63709723252	-0.639307	0.180044475132096	-3.55083	0.000384022140981132	0.00321659853542974	Stable		CG14857	56	28	34	222	207	273
pip	32.5007164580254	-2.20561	0.621544948907402	-3.5486	0.000387288213405621	0.00323838159886333	Down		CG14722	512	636	684	1090	1078	990
stas	2291.40067714752	0.725408049274988	0.20440880958673	3.54881010628459	0.000386976039468555	0.00323838159886333	Stable		E(spl)m2-BFM	20	9	5	8	2	14
bon	285.916736213828	1.57793767821471	0.444718421587941	3.54817251010296	0.00038791406200926	0.00324083052835719	Up		CG42656	30	6	20	1007	10	402
CG8665	1470.60280381865	2.45845895064657	0.693032584993656	3.54739301423912	0.000389063732140971	0.00324764777438085	Up		Bruce	2833	3047	3816	6064	6909	5312
CG17145	195.24337602426	3.44760872169791	0.971934891373901	3.54716015681304	0.000389407788241299	0.00324773436414102	Up		Os-C	10	31	15	19	2	23
Obp44a	76.6161906602427	-1.79739	0.507015263230662	-3.54504	0.000392549079268411	0.00327113029838993	Down		CG11771	2426	2236	2552	5711	4179	4299
not	590.162460830556	0.734410559477071	0.207179752996601	3.54479889494376	0.000392912742193597	0.00327135989715165	Stable		aralar1	2005	2263	2274	6430	4673	6431
ValRS	4997.33740685461	0.550390064713206	0.155298493985479	3.54407857145523	0.000393987812790932	0.00327750716401209	Stable		Tace	9	5	12	27	8	13
HDAC11	177.970766611932	1.30164154846632	0.367346871387568	3.54335819861394	0.000395065705364602	0.00328366738711671	Up		Acyp2	402	400	534	602	366	336
TfIIA-S	2210.8659970538	-0.597902	0.168761983805516	-3.54287	0.000395799529390312	0.00328695974364838	Stable		CG14260	3	5	6	13	0	16
CG2278	251.880714136928	-1.3129	0.370672565250306	-3.54193	0.000397206673205608	0.00329302602241071	Down		Atpalpha	8169	7932	8435	10457	12050	14032
Sirt4	60.701200641533	1.66147561034365	0.469081132227125	3.54197919335451	0.000397136798410782	0.00329302602241071	Up		IFT54	374	364	452	243	271	326
Uch	5514.80428604036	-0.956832	0.270223983086285	-3.54089	0.000398786520522451	0.00330330996105959	Stable		ATPsyngamma	25635	17477	20245	30701	23424	23240
Nct	1577.01098460158	0.710131750779468	0.200601057442021	3.54001997713653	0.000400096745062023	0.00330853153754347	Stable		RASSF8	287	308	460	453	448	676
CG4259	20.0984893383534	-2.91687	0.823956348261875	-3.54008	0.000400012939371422	0.00330853153754347	Down		sds22	1193	1445	1245	1046	588	900
CG4053	2743.14424802771	1.57131933374354	0.44397072705604	3.53924085077167	0.000401279552091639	0.00331549565408143	Up		CG1951	534	744	724	1322	762	1456
PDCD-5	1954.54069490682	-0.855099	0.241653974374358	-3.53853	0.000402367131184206	0.00332166182172679	Stable		AnxB9	17818	14727	18094	34275	2759	18161
CG3631	306.570608735462	0.94420152975817	0.26694247336166	3.53709740479906	0.00040455043694114	0.00333685542605773	Stable		CG1544	612	300	398	493	160	322
Rat1	653.328435465246	1.26557277798442	0.357983888949558	3.53527858948632	0.000407345453688827	0.00335706460690377	Up		CG1607	52	42	73	233	44	38
Jon74E	220.835937709348	3.43188710440508	0.971294417839045	3.53331290839744	0.000410386438309234	0.00337926497805734	Up		Hsp70Bb	293	274	243	106	143	882
CG8492	53.2297456768678	-2.76271	0.782210602710411	-3.53193	0.000412542771859639	0.00339414944928982	Down		Hsp70Bc	293	274	243	106	143	882
Ltn1	1139.16572071835	1.46545116353169	0.415049838906288	3.53078359792488	0.00041433057967352	0.00339737113054959	Up		Obp99c	387	307	326	82	13	27
Cyp4s3	396.834705786607	1.84406396405061	0.522278725779941	3.53080428711086	0.000414298174368593	0.00339737113054959	Up		Cap-H2	67	155	165	205	311	293
Lim3	199.097290514398	1.2276618304168	0.347695858710944	3.53084973450148	0.000414226998798409	0.00339737113054959	Up		CG18473	455	284	345	376	128	434
bur	1727.37363127876	0.927301568763963	0.262626222710668	3.53087958693889	0.000414180252840402	0.00339737113054959	Stable		CG31089	35	6	20	10	323	364
CG15330	13.0480974643714	-4.11613	1.16597784752001	-3.5302	0.000415252783777301	0.00340206678830343	Down		CG31041	24166	10762	10779	28853	8590	8720
Mys45A	927.805024945697	1.06009732562422	0.300355607218246	3.52947406390162	0.000416386515903146	0.00340848608854947	Up		Ak3	3260	2355	2559	3816	2507	4571
aft	272.005131349958	0.833030738829341	0.236214743483173	3.52658232312532	0.000420960273567825	0.00344303054002995	Stable		CG8379	1249	1017	1112	2618	1337	2279
Gr89a	524.676270235967	-1.29589	0.367663496949389	-3.52466	0.000424031464509415	0.00346523782037794	Down		Cul5	400	388	472	923	434	698
fkh	3232.5229192775	-1.14988	0.326466653358356	-3.52221	0.000427962082913904	0.003493294642988	Down		DhpD	1532	1052	1288	2625	2069	2831
nes	2685.11906898731	0.697436529047942	0.19801863170515	3.52207528676608	0.000428182524307478	0.003493294642988	Stable		mRpL11	673	508	494	661	335	438
Jon99Ciii	507772.80287386	2.43379103018188	0.691222749450847	3.52099382162327	0.000429932633898171	0.00349877451984189	Up		PpD3	1462	1569	1923	2696	2175	2888
Jon99Cii	507772.80287386	2.43379103018188	0.691222749450847	3.52099382162327	0.000429932633898171	0.00349877451984189	Up		CG6654	147	108	214	408	257	301
RhoGAP15B	2889.5025895857	0.752013796750211	0.213567400630232	3.52120124387447	0.000429596450578431	0.00349877451984189	Stable		Nsun5	387	378	424	609	433	669
Cpr64Ad	32.9603323435118	-1.75275	0.49784891303483	-3.52065	0.000430485134499033	0.00350034403849548	Down		Kal1	70	114	66	181	126	68
CG13248	79.6077115865907	1.23108259722336	0.349958798014828	3.51779296364825	0.000435151722305413	0.00353533531986526	Up		Sys1	1624	1355	1398	2147	844	1294
Ssdp	2347.80422518813	-1.19019	0.338421678638757	-3.51687	0.000436665668066488	0.0035446763530368	Down		CG11755	59	66	72	132	35	99
Rab1	1859.80806117573	0.753579799096263	0.214419023552261	3.51451931182118	0.000440550638001879	0.00357323279972691	Stable		wdn	938	1149	1238	2084	952	1216
CG10068	661.459431009027	0.945400159159589	0.269025213070966	3.51416935374827	0.000441131474495663	0.00357496473044653	Stable		Zif	530	598	596	1290	714	986
a6	333.604290808874	0.788362967396833	0.224477013883631	3.5119986396715	0.000444750275476422	0.00360129320400334	Stable		RIOK2	108	94	117	316	369	337
lili	648.91491719413	1.22505912909615	0.348989161472223	3.51030709357334	0.000447589443364862	0.00362127020138837	Up		CG31445	166	60	127	132	24	180
CG3902	4682.50706985677	1.87816391147086	0.535180401947952	3.50940337993452	0.000449113201407571	0.00362756745999991	Up		Ugt37A3	314	477	427	268	2316	1702
CG6665	807.95924774097	0.657433957783529	0.18732904201335	3.50951433220203	0.000448925863629503	0.00362756745999991	Stable		CG18744	2488	909	1060	674	3458	2178
Shark	1143.31248525842	0.589354833446128	0.167952093110219	3.50906513001515	0.000449684771133437	0.00362917236935467	Stable		Cisd2	4424	3351	3938	5075	3978	4387
Scamp	9377.99812553546	-0.846909	0.241451684179181	-3.50757	0.000452214140951856	0.00364656191705419	Stable		eIF2D	1480	1194	1456	4128	2038	1644
Vps15	1164.63287859806	0.716983704154335	0.204427056569878	3.50728380178606	0.000452706051372797	0.00364750662087039	Stable		Ref1	4142	3650	4145	6506	2904	5874
CG32639	60.9782660885607	-1.31516	0.37512236492299	-3.50596	0.000454966369742393	0.00366268625037445	Down		Stt3B	9010	6391	7546	13209	8777	12443
CG13202	49.3824377131956	3.26873814763729	0.932662888694974	3.50473701404702	0.000457058529393193	0.00367345224325677	Up		CG32944	30	25	25	16	8	10
MFS10	121.470304988449	-1.46801	0.418857781103906	-3.5048	0.000456944880362911	0.00367345224325677	Down		CG43062	178	149	176	10	26	31
Pdfr	664.000605138542	-0.690917	0.19722239359067	-3.50324	0.000459638593314192	0.00369114061776158	Stable		CG10560	136	53	55	12	36	84
CG4562	30413.5214893107	1.15093035252112	0.328559834643176	3.50295511248678	0.000460126995775616	0.00369201652917071	Up		PTPMT1	377	383	458	539	291	417
CG34293	566.369683939194	-0.743382	0.212354674408801	-3.50066	0.000464105351259419	0.00372087099160455	Stable		CG14650	950	823	1003	1478	842	1363
tna	3805.68087689892	-1.3747	0.392773069783267	-3.49999	0.000465271094157996	0.00372545588829013	Down		blp	540	446	536	836	762	726
brun	1740.81760324924	1.08320456215892	0.30949636861804	3.49989425399605	0.000465442757645207	0.00372545588829013	Up		CG11878	2855	2239	2805	11600	8802	10612
CG42749	20.8226317284634	-2.86008	0.818188557416125	-3.49562	0.000472957851442839	0.00378249693351943	Down		Cht5	52	21	26	297	0	6
Spt6	3079.05002543224	0.768656664544164	0.219967973067349	3.49440263428177	0.000475123878249292	0.00379670008784923	Stable		RpS27	36725	52679	47531	53644	53492	39189
CG31785	38.5726276375171	-2.63267	0.753620816615663	-3.49337	0.000476970680341222	0.0038083311171133	Down		Gnmt	39	15	28	87	15	48
CG33137	15.0305657577561	-2.90696	0.832224112145888	-3.493	0.000477618758188118	0.00381037981429914	Down		Hsc70-4	118732	117438	121980	206813	150245	153467
NimC1	44.5839933160963	-2.64169	0.756401176457103	-3.49245	0.000478619176938268	0.00381523378307958	Down		bon	85	140	176	352	489	492
CG3632	1792.80695734683	1.04255868394303	0.298580448302086	3.49171785986547	0.0004799249014107	0.00382251151017213	Up		pont	1582	1142	1272	1780	996	1376
slbo	456.042550095707	-1.8407	0.52722577451766	-3.49129	0.000480692598998322	0.0038254955568689	Down		CG14907	2881	2759	3394	5660	1821	4146
tilB	138.626565690154	2.26853213118179	0.650020849035747	3.48993749130813	0.000483133540446687	0.00384178002382974	Up		CG14238	10	8	12	4	2	7
CG17163	202.218483422638	1.12343019251459	0.322079987990621	3.48804717586895	0.000486562221148418	0.0038658857946429	Up		eEF1gamma	48097	43590	46198	95801	88890	59772
P58IPK	4777.61744346781	0.598644209918217	0.171654174401652	3.48750161191802	0.000487555984384751	0.00387062185645741	Stable		larp	4693	5682	5985	1710	4425	4117
Pvf3	81.736508882733	-1.42773	0.409678385644016	-3.485	0.000492133581297927	0.00390377844072756	Down		obe	1236	1561	1898	2406	1666	1733
mmd	11.2816967763904	-4.04197	1.1604923434347	-3.48298	0.000495860124392672	0.00393013566019045	Down		CG17930	5333	4844	5799	5980	3783	6617
Ogdh	13205.4659879637	0.819827379925434	0.235411069227808	3.48253539060257	0.000496689563683415	0.00393350652834066	Stable		MtnB	1500	2798	2034	2496	1076	324
CG3740	744.560856147356	0.777160193759557	0.223210859941099	3.48173110378516	0.000498183685940256	0.00394213155711911	Stable		CG7720	2307	1810	1853	3722	1122	204
Lgr1	318.934854083113	2.58335612160131	0.742021849656322	3.48150950379403	0.000498596087648382	0.00394218986277961	Up		E2f1	7056	7554	9274	3696	3126	4947
Srp14	777.969475890499	-0.720977	0.207132990339084	-3.48074	0.00050002673921002	0.00395029241293111	Stable		CG2003	351	481	436	565	596	603
Amph	819.251446214812	1.27281789466439	0.365953806009793	3.47808350059987	0.000505012581523776	0.00398644562528055	Up		CstF50	300	285	328	462	202	286
Ect3	134.544204683688	3.36222641279121	0.966973562084546	3.47706136405954	0.000506941779735322	0.00399519379932299	Up		Mgat2	259	273	262	972	227	773
Nop17l	2729.92557410778	1.26941530426345	0.365082477253364	3.47706445352753	0.000506935938282162	0.00399519379932299	Up		CG31345	70	50	56	76	38	58
RabX6	129.568464871633	1.00554829792893	0.289246536621135	3.47644023563893	0.000508117461988973	0.00400121946402805	Up		modSP	356	132	162	916	6	114
Est-Q	3176.16974790766	1.19195847469597	0.342913044845506	3.47597880166088	0.000508992516952757	0.00400486998181179	Up		CG4576	16	5	14	192	3	2
Wdr59	618.568894489547	0.814154453356007	0.234264926112385	3.47535786456325	0.00051017226798807	0.00401091008427131	Stable		CG18048	118	104	208	346	148	240
out	4493.38955640508	1.15073624124759	0.331215807796678	3.47427934947472	0.000512227456268238	0.00402381745912733	Up		CtBP	7883	10050	10483	6288	5202	9742
Mipp1	7835.42893911239	2.36021625821337	0.679430684748653	3.47381463803995	0.000513115374281305	0.00402754188538705	Up		ND-42	10300	6978	7989	11158	8839	10019
Ada2a	95.306145771745	1.37624434322203	0.396431673813296	3.4715801842569	0.000517404785070052	0.00405467050973174	Up		Meltrin	2069	1962	2449	3421	1805	3715
fne	17.4803570348561	-2.6249	0.756067191289227	-3.47178	0.00051702442970661	0.00405467050973174	Down		Iru	1712	1461	1615	3058	1987	2155
CG5404	873.947402284118	-2.28558	0.658853373857835	-3.46902	0.000522356900608834	0.00408826250582715	Down		CG16734	101	81	112	201	85	135
CG7900	565.25894653699	2.41303540716918	0.695613323826239	3.46893212725745	0.000522531445314803	0.00408826250582715	Up		Sec15	506	535	511	1031	673	843
PIG-Wb	4861.92327253759	1.3692727356337	0.394761644630179	3.46860632044549	0.000523165470460304	0.00408993536063465	Up		eff	11002	12374	12838	12407	11594	18205
CG13599	67.508344289499	-1.67175	0.482032322267142	-3.46813	0.000524100809576121	0.00409067616648307	Down		stumps	516	533	573	850	316	520
MED14	1464.44523599508	0.72103602907607	0.207895352619887	3.46826429734773	0.000523831824090705	0.00409067616648307	Stable		Sirt6	30	30	24	74	41	72
CG31104	2058.41304232694	2.12070371366458	0.611609843795528	3.46741265723245	0.00052549448814168	0.00409826751048315	Up		CG11858	1279	1127	1102	1177	697	859
ast	517.497120809313	0.804947778946169	0.232173924602173	3.46700336967399	0.000526295292191267	0.00410122664443363	Stable		CG33332	158	149	186	286	159	321
CG14073	1005.76117010417	-1.53454	0.442860420385442	-3.46507	0.000530097947048349	0.00412755465489727	Down		Syx1A	7664	8613	9510	3160	3220	5545
Poxm	41.8047251570749	-1.97789	0.570977521332045	-3.46404	0.000532118575785346	0.00413997609761693	Down		TTLL5	328	352	387	667	454	581
CG4338	137.448944242586	-1.47671	0.426535128280435	-3.46212	0.000535945693801482	0.00415315241860655	Down		CG7352	56	41	53	30	3	26
KrT95D	2131.55007645555	-0.977711	0.282389292321664	-3.46228	0.000535620303658973	0.00415315241860655	Stable		CG3631	222	147	218	494	359	476
Dis3	799.370246190284	0.872050293926608	0.25186413430452	3.4623837821714	0.000535413090300019	0.00415315241860655	Stable		RhoGAP100F	74	66	113	38	20	34
Dp1	12159.8625197415	1.34416371087018	0.38815902959953	3.46292011358585	0.000534347017300175	0.00415315241860655	Up		CG4686	223	220	310	476	180	300
kirre	125.405289807782	-1.04895	0.302928626604926	-3.4627	0.000534783694873376	0.00415315241860655	Down		MtnC	337	769	510	897	1112	411
jus	262.565828108074	-1.01478	0.293540107958094	-3.45703	0.00054617124604316	0.00422902524879719	Down		CG14556	2	6	8	2	2	2
Ask1	1734.61166255898	0.799077333441056	0.231255213751496	3.45539164491977	0.000549494006520225	0.00425137135569265	Stable		RhoGAP92B	2686	2676	2960	5985	2898	5644
Manf	4530.86818693926	-0.800531	0.231734503029666	-3.45452	0.000551277123551557	0.00425502001865765	Stable		alpha-Man-IIa	236	139	208	568	156	286
hfw	2812.93230981664	0.593095997399176	0.17168078871758	3.45464394606688	0.000551019984056909	0.00425502001865765	Stable		FoxP	20	54	50	2	10	26
CG8675	1009.97244682005	0.724387645871732	0.209678742883962	3.45475004241424	0.000550803212104781	0.00425502001865765	Stable		Pi4KIIalpha	1341	1692	1825	3993	1532	2650
Prm	7410.86425487234	0.641717900016287	0.185897714149975	3.45199457104982	0.000556458922705359	0.00429161227788531	Stable		CG5500	422	260	432	616	284	383
PCB	6119.39858055159	1.17050600072273	0.339224261006077	3.45053740334261	0.000559471635879613	0.00431143106256237	Up		CG2187	132	12	2	70	0	10
Kdm3	268.468051944108	0.995662638888972	0.288691859708628	3.44887673623315	0.000562923606077979	0.00433460083699127	Stable		Cyt-c1L	14	4	9	2	0	20
CG11771	3460.83507898734	0.745185870122263	0.216175050076432	3.44714096219148	0.000566552893144591	0.00435909826796546	Stable		CG6345	96	168	164	287	187	224
Ugt303A1	2108.78540126315	1.26300344691668	0.366534464730886	3.4457972399512	0.000569377399666132	0.00437736985067177	Up		CG11741	70	24	54	46	131	198
FucTB	184.005102243108	0.96794435288247	0.280940406468168	3.44537250818046	0.000570272910471625	0.00438079418912417	Stable		sage	196	144	232	121	28	35
CG12848	1390.1789643383	-0.906893	0.263274291441561	-3.44467	0.000571757005675716	0.00438873102227267	Stable		Odj	586	620	604	868	741	931
TBC1D5	306.27023205143	1.26919510823448	0.368698749316823	3.44236347583555	0.00057665485730604	0.00442283823968454	Up		Ass	290	193	211	850	2922	1973
CG13005	65.891410297685	1.85698365778847	0.539602605987033	3.44139119638184	0.000578731167852822	0.0044352680761508	Up		ATP8B	243	275	346	572	873	858
Mcm7	100.887580223836	-1.82576	0.531152902357583	-3.43735	0.0005874459007345	0.00448792068433979	Down		CG45072	4	5	2	1	4	0
CG3548	184.058292660805	1.08196368130711	0.314734059178851	3.43770764476517	0.000586660726207522	0.00448792068433979	Up		CG4830	130	114	110	56	1700	54
CNT2	6165.87418540063	1.96319227004791	0.571055637300162	3.43783011989777	0.000586395457182677	0.00448792068433979	Up		Idh3g	1762	2253	2343	3418	4833	5493
Zw	2216.39578732871	0.634392703005515	0.184551166417559	3.4374895337706	0.000587133409692662	0.00448792068433979	Stable		Tm1	31333	29908	32628	24106	15290	29989
vnd	2170.99061828949	1.66977310970731	0.485859416039498	3.43674127655799	0.000588757705758069	0.00449089243741637	Up		CG5697	38	16	17	60	2	32
CG5800	1172.4405809741	-0.802133	0.233395001892083	-3.4368	0.000588624740089404	0.00449089243741637	Stable		CG7044	1291	1141	1229	1876	1532	1910
mRpS23	635.471880614931	-0.674025	0.196194059959583	-3.4355	0.000591455018062604	0.00450793397870268	Stable		glo	1440	1695	1951	1871	1973	2157
Reepl1	184.286423769252	-1.21163	0.352710010345578	-3.43521	0.000592086057060279	0.00450921251437222	Down		CG15864	2	4	11	14	4	2
CG30265	64.1565452976959	3.55823868038305	1.03703031855427	3.43118095654485	0.000600959573294	0.00457321307808484	Up		PH4alphaSG2	154	73	148	49	32	42
cin	866.330796818953	0.632542204335317	0.18440698711822	3.43014228593087	0.000603264817162003	0.00458716911362326	Stable		CG17192	57	18	28	468	73761	40502
CG4554	482.018627105389	1.16747006165092	0.340443231724396	3.42926500767106	0.000605218272295663	0.00459843047951108	Up		kmr	332	310	510	158	62	92
Gle1	566.554543779692	0.612766232473941	0.178718994777121	3.42865755952867	0.000606574338321273	0.00460513887276205	Stable		CG31230	24	14	51	39	12	34
CG6878	1315.21662414735	-0.926141	0.270154439378183	-3.42819	0.000607620223135086	0.00460948373481979	Stable		dpr11	5	2	7	8	2	14
CG10147	135.444077169096	1.26016290947726	0.367769371218256	3.42650315142585	0.000611406667011411	0.00461827062298435	Up		Spag1	74	83	88	8	0	20
CycT	1780.84981771695	-1.40212	0.409107037534508	-3.42726	0.000609694392784685	0.00461827062298435	Down		CG15556	215	104	108	376	88	56
Rbp6	27.4087946200863	-3.25004	0.948526049781721	-3.42641	0.000611625483717952	0.00461827062298435	Down		Cad88C	15	23	18	13	9	6
PolG1	560.689852359809	0.983805145236244	0.287110773406131	3.42656993872051	0.000611256326853852	0.00461827062298435	Stable		Pp1-87B	8236	9516	10206	15075	10348	15552
Uvrag	666.883701162945	0.877453674147133	0.25605797714283	3.42677734135846	0.000610789676699515	0.00461827062298435	Stable		GILT1	2764	1129	1433	2909	123	566
mRpL48	905.604058753804	-0.723869	0.211252518948445	-3.42656	0.000611282938099023	0.00461827062298435	Stable		CG9631	942	268	354	428	20	32
LRR	5775.80777000673	0.71394039583553	0.208471611159348	3.42464085093015	0.000615612642540026	0.00464477352700936	Stable		CG4743	163	156	214	319	322	285
CG5346	7935.64057554059	0.508283049209358	0.148436819013737	3.42423835667294	0.000616525200432864	0.00464805559706667	Stable		CG6959	100	90	109	360	28	76
CG30339	1617.87477855694	2.24986749774542	0.657333521948235	3.42271833494381	0.000619982845000652	0.00467050544147937	Up		Hrd3	3718	2791	3271	4646	3068	4460
Pi3K59F	1655.90950046963	0.80184252319058	0.234373541069634	3.42121606189475	0.000623417836692664	0.00469275004217301	Stable		CG7715	24	4	14	4	3	10
Cont	1145.29238124886	-1.01411	0.296667909191408	-3.41835	0.000630026758459966	0.00473517408501224	Down		CG31099	117	60	47	24	14	15
mwh	503.939159837285	2.92727055888168	0.856290943010509	3.41854667829384	0.000629565182384168	0.00473517408501224	Up		mask	3515	3866	4501	2102	2924	3020
Rab18	2939.01648400819	0.613740012331917	0.179573567349639	3.41776365748159	0.00063137907621114	0.00474167634935418	Stable		140up	438	261	293	422	383	485
Vha68-2	52704.5294811396	1.19176365493505	0.348798174001043	3.41677148496623	0.000633684460212278	0.00475532062547888	Up		tgo	360	395	388	592	554	670
St3	1542.8234342891	1.57968618153822	0.46269447386503	3.41410211438795	0.000639925866556502	0.0047984579808894	Up		cwo	2315	3008	3320	3300	3930	6060
Ugt302E1	6719.54467224456	1.71402672693294	0.502164092322917	3.4132801471411	0.000641859239134628	0.0048092501728232	Up		CG43844	2	0	2	1	13	10
CG10866	233.869843127007	0.964377217691894	0.282602218615636	3.41248990335612	0.000643723115363184	0.00481950544756144	Stable		Lrrk	203	271	196	802	492	800
Dad1	1692.34780197755	-0.799413	0.234295129334271	-3.41199	0.000644899725717685	0.00482460340538834	Stable		Surf4	3822	3564	3668	7165	6724	5916
CG7888	224.027530859703	3.45709851276311	1.01331213959764	3.41168172931969	0.000645634487833579	0.0048263905300186	Up		CG9396	278	174	273	924	2615	1880
CG32100	124.360917635189	1.57899872680522	0.463112700040848	3.40953449703701	0.000650738473922458	0.0048608116398214	Up		HtrA2	152	232	212	498	307	444
CG11737	1631.24867337206	0.733770762765866	0.215288189005266	3.40831871063729	0.000653645019808068	0.00487503982972562	Stable		CG9667	1192	766	920	826	338	581
AIMP1	2320.14702833774	-0.752013	0.220635239304615	-3.4084	0.000653455191990614	0.00487503982972562	Stable		Ppi1	62	46	31	0	10	28
skd	899.52175677987	-1.3573	0.398304006600681	-3.40769	0.000655151986718248	0.00487993761828045	Down		CG4849	796	524	656	1148	628	879
CG13321	114180.290972355	-1.03991	0.305170465849215	-3.40763	0.000655304476224448	0.00487993761828045	Down		Cbp20	757	777	716	942	459	577
Hexo1	6530.89169192597	1.12872820116511	0.331413616998551	3.40579910803738	0.000659707037621258	0.00490521665177059	Up		Csk	1157	1314	1436	2043	2037	2570
ArfGAP3	3746.63960170889	0.695552009241866	0.204220848720619	3.40588149348751	0.000659507999036861	0.00490521665177059	Stable		CG8043	345	375	351	734	333	496
Irp-1B	7046.40408763354	1.3285586945318	0.390168409676584	3.40509037016364	0.000661421616809375	0.00491134404062977	Up		Inx3	688	679	847	954	192	849
kay	14755.4480204704	-0.981818	0.288342374274909	-3.40504	0.000661540330552309	0.00491134404062977	Stable		DPCoAC	170	236	375	606	405	710
CG9304	895.394046237962	0.912168275160635	0.268116944788608	3.40212841034653	0.000668632132725879	0.00496021078340014	Stable		CG31233	67385	40390	44172	75502	102954	86672
Tif-IA	1622.39255371478	0.991157667811363	0.291393713092696	3.40143806567324	0.000670323158408198	0.0049689682412696	Stable		CG12581	118	28	48	731	10	140
CG42784	22.6178109394375	-3.05261	0.897571671996284	-3.40097	0.000671475817833601	0.00497372460804752	Down		CG8136	41	53	44	60	54	43
tank	3181.82830674493	0.624419929429825	0.183617674578022	3.40065263795997	0.000672251928619281	0.00497568670817602	Stable		CG7523	1591	1425	1842	3564	1558	3026
cos	200.064672877844	1.32643598664524	0.390240481800089	3.39902200952268	0.000676272739794148	0.00500164329514928	Up		CG44142	174	96	40	253	20	23
Dl	545.261412488255	-1.5759	0.46386390961006	-3.39733	0.000680470219970002	0.00502886609792561	Down		Hmu	6538	5700	6025	9241	4732	8918
CG1494	213.876142591026	-2.4264	0.714411451579751	-3.39636	0.000682879473508209	0.0050428421211346	Down		Exd2	1330	1154	1321	2195	775	1337
CG3652	2009.41215596335	-0.660135	0.194424255421263	-3.39533	0.000685453248302478	0.00505801096719334	Stable		CG1074	3	4	4	39	30	35
Msr-110	3696.81689872875	2.87313777679229	0.846657697160982	3.3935057655845	0.000690041059348495	0.00508800729593856	Up		Cyp12e1	668	786	674	980	546	954
AP-2alpha	1079.30583020784	1.06534443061658	0.313957253963037	3.39327859818143	0.000690613606963949	0.00508837413821356	Up		Nsf2	1008	1134	1169	3368	2080	3250
CG15432	477.292223658786	-0.808828	0.238669258386018	-3.38891	0.000701713017140196	0.00516624265947468	Stable		Fntb	2344	1915	2121	4164	2144	3196
CG13008	27.4298916340671	-1.98157	0.584792413891627	-3.3885	0.000702749504380507	0.00516996290713188	Down		CG31229	174	143	186	334	279	262
CG33523	5668.17586421367	0.799830482998618	0.236102503649644	3.38764083664906	0.000704965134329885	0.00517452914964764	Stable		CG6763	40	20	62	52	15	18
Ing5	326.006502184716	-0.689392	0.20349157732939	-3.38782	0.000704514913513958	0.00517452914964764	Stable		ATPsynD	25881	18999	19640	20557	15408	15272
CG3841	6932.5776632423	1.18879964050125	0.350879872781044	3.38805309942381	0.000703906355569618	0.00517452914964764	Up		yem	292	365	330	612	312	387
CG12213	917.293156065991	0.673502387163977	0.198837722727888	3.38719624186037	0.000706108606999655	0.00517901663295226	Stable		CG9312	306	86	86	388	34	30
Set1	1218.65501626336	-1.49674	0.442126341761404	-3.38533	0.000710923605184783	0.0052104062117948	Down		tara	1567	1514	1746	1176	1235	1738
CG2614	429.856510402019	0.809174388940466	0.239137997685882	3.38371315629794	0.00071512672812592	0.00523726745285898	Stable		btz	1826	1904	2116	2760	1422	2216
e(y)2b	25.0762562531156	-3.09631	0.915300024938784	-3.38284	0.000717415005361342	0.00525007537382101	Down		CG31259	1496	1180	1332	2556	7196	7583
CG32984	60.7379447060847	-3.64248	1.07695499177564	-3.38221	0.000719061413208327	0.00525817034917855	Down		Hexim	220	272	260	539	328	496
per	877.106429610829	0.617272035490255	0.182564509707454	3.38111737313778	0.0007219169839199	0.00527508859196125	Stable		CG33483	10	6	6	14	10	10
CG13837	23.2969473030331	4.66615736126738	1.38033886404857	3.3804433699573	0.000723689864578075	0.0052840761079808	Up		Miro	1783	1906	1989	3470	2762	3314
Tpr2	4999.49946973831	0.755544901361895	0.223542686788537	3.37986857103768	0.000725204995531414	0.00529116958133977	Stable		CG14894	1348	1482	1570	2100	876	1872
lost	13406.1156340668	0.641926424501907	0.190013306533482	3.37832353014074	0.000729292236994265	0.00531614592551116	Stable		Art4	298	351	395	631	460	626
CG17528	1307.04548828768	1.00582938654396	0.297744563564315	3.37816205442385	0.00072972063664676	0.00531614592551116	Up		natalisin	37	44	66	11	4	34
plum	326.733093409329	-1.45224	0.430322612923154	-3.37477	0.000738773955703405	0.00537004250251026	Down		CG34155	11	24	28	4	12	4
Cpsf6	2221.58285590218	0.692823220499317	0.205292830443916	3.3748047557296	0.000738680772679779	0.00537004250251026	Stable		Pkc98E	2614	3083	3128	1064	750	1144
Ube4B	2417.88391807561	0.69606341636513	0.206240136238124	3.37501433552904	0.000738118458183195	0.00537004250251026	Stable		bai	10734	6899	8262	10378	4489	6310
Mct1	4655.59437700284	0.724577310891908	0.21481678721687	3.37300133885908	0.000743535910914587	0.00540062314994901	Stable		rtet	2960	2154	2416	3715	1952	3331
Pde6	839.472554516911	-0.779278	0.231079958796788	-3.37233	0.000745344536974198	0.00540972287723331	Stable		CG9747	1115	257	305	1844	5	191
DUBAI	1736.28017334773	0.653800066337981	0.194000696828141	3.37009132970879	0.000751432741346657	0.00544626317671283	Stable		yellow-f2	136	42	58	94	18	53
eIF4H1	5760.67835900734	-1.36113	0.40388726078168	-3.37007	0.000751498145106887	0.00544626317671283	Down		spn-A	274	251	304	545	256	298
l(1)G0020	501.555782535463	0.939752344371684	0.278880876825894	3.36972672729501	0.000752427627225607	0.00544894203555568	Stable		CG7987	1482	1568	1675	3217	2662	2790
CG32192	11.562812044324	-3.09499	0.918572900006623	-3.36934	0.000753479479241563	0.00545250243231088	Down		eIF3a	8217	8486	10252	19576	12433	15184
Syn2	90.6876065036849	-1.08194	0.321154776013426	-3.36891	0.000754650495849802	0.00545639198197145	Down		Irp-1B	3858	3444	3890	8064	12653	10070
GCS2beta	4142.6956203987	0.546082819680566	0.162103197951264	3.36873563620098	0.000755138189634804	0.00545639198197145	Stable		tacc	2270	2977	3309	3764	1268	3425
Rtf1	794.455488365432	1.16468481558031	0.345807680787512	3.36801314802482	0.000757119853651696	0.00546665247447474	Up		CG31213	2	8	8	2	2	0
ck	570.148951773742	0.978075599137371	0.290457723588744	3.36735958353174	0.000758916630318945	0.00547556379754952	Stable		Sol1	103	25	51	16	2	8
Rh4	25.2341445429881	-2.77766	0.825192843519277	-3.36607	0.000762459967683502	0.00549705397441742	Down		cpo	4634	4318	4738	1044	689	916
CG6765	80.4646828481593	-1.59339	0.473603287950052	-3.36439	0.000767117690325039	0.00552654069573175	Down		Taf12	844	788	995	1256	600	982
mute	446.430481144481	0.77715700197716	0.231021305011372	3.36400576535096	0.000768199384471295	0.00553024009545793	Stable		CG2993	32	8	28	52	20	44
sotv	319.216041960425	1.08067051701505	0.3212740428249	3.36370317226042	0.000769042070538813	0.00553221468777107	Up		SecS	582	452	482	1293	514	935
gus	724.856297298116	1.08306465059782	0.322065427555704	3.36287150973539	0.000771362575493907	0.00554480941453633	Up		Sodh-2	115	97	100	161	7	57
ScsbetaA	6433.20555012509	0.607872884826467	0.180805227363715	3.36203158332168	0.000773712734608489	0.00555759855789257	Stable		sud1	613	498	609	922	415	726
Nepl5	9.88934425790268	-3.37023	1.00280529097854	-3.3608	0.0007771736081563	0.00557423045555288	Down		CG33108	239	174	155	316	125	267
Cyp4ac1	1050.63880040985	1.9872448434725	0.591291276503666	3.3608560153689	0.000777013200725882	0.00557423045555288	Up		CG10038	936	608	882	1022	486	887
CG10747	589.444985270001	0.798053823857147	0.237475764667083	3.36056955106951	0.000777819441701359	0.00557475451110407	Stable		gpp	2566	2607	2992	1454	996	1695
CG14339	65.9942112556667	-1.54219	0.45904482926326	-3.35956	0.00078067509504722	0.00559011292401184	Down		mia	251	286	232	484	838	529
aop	1893.24498252912	-1.14243	0.340069477356658	-3.3594	0.000781111021951722	0.00559011292401184	Down		l(3)L1231	4143	4644	4736	900	1590	1685
ara	63.6356977819943	4.49612303190452	1.33859819506933	3.35882944446347	0.000782733603727033	0.00559760923223748	Up		CG3368	2050	1574	2170	4819	3842	2104
Mal-A5	512.469786260777	-1.11763	0.332843517873925	-3.35782	0.00078559819780945	0.00561397008757664	Down		ATPsynCF6	22333	18234	17618	13752	13044	11432
LManI	7003.29384750681	2.22304545723269	0.662112603937938	3.35750360891947	0.00078649716753032	0.00561627067613544	Up		CG11898	1732	1301	1632	3175	3014	2122
CG14621	679.899444014096	0.985822166786765	0.293710567348665	3.35644091966392	0.000789525874381884	0.00563339081958195	Stable		REPTOR	2418	3364	4392	1081	1781	1728
Bace	301169.804756671	2.10392482557419	0.626866495933326	3.35625661799281	0.000790052241727048	0.00563339081958195	Up		ATPsynO	16047	12571	15401	22146	18674	18685
Aasdh	525.325858049442	0.933026786789182	0.278064580633209	3.35543198153642	0.00079241140281888	0.00564607626913335	Stable		CG33293	7	21	7	8	7	18
Seipin	3838.85	1.19493911216074	0.356143090565236	3.3552219425744	0.000793013336623999	0.00564623175227606	Up		trem	112	85	154	168	142	258
CG14218	127.045894065408	-1.69001	0.503873038162847	-3.35404	0.000796406958549634	0.00566624921605525	Down		Ssadh	5411	3718	4203	5840	4964	6340
Polr2K	705.146295481636	-1.277	0.38077590418147	-3.35368	0.000797440961473946	0.00566946156174282	Down		CG6901	1958	1676	2180	2228	2678	2504
Rab10	7458.70150900253	0.540572698746686	0.161348298574391	3.35034644630882	0.000807105446247896	0.00573398343673779	Stable		Nazo	22658	22898	23551	24445	5527	15580
CG2926	3608.8635713005	-0.772489	0.230644747969828	-3.34926	0.000810282936927325	0.00575235873458326	Stable		CG18765	372	396	286	404	126	328
Arr2	74.5680670011655	-3.01278	0.900138415230382	-3.34702	0.000816866726057832	0.00579487160693942	Down		CG7582	115	39	35	132	358	539
CG13807	218.191870905685	-1.07615	0.321590092588041	-3.34635	0.000818818203349413	0.00580448475833928	Down		CG31211	1525	1481	1619	2048	1186	2180
CG18135	10518.8187479997	0.895737797570066	0.267703867890567	3.34600244900544	0.000819856715937782	0.00580639297762566	Stable		COX7A	19657	19788	19112	14813	16869	15768
olf186-M	1004.26908580772	-1.25191	0.3741665318168	-3.34586	0.000820280524425695	0.00580639297762566	Down		Rab1	1077	1307	1479	2995	2078	2636
Spt5	1660.71982622183	0.57773228912428	0.172718364594442	3.34493839425151	0.000823008488731584	0.0058172415547019	Stable		CG11951	16	8	28	6	2	14
CG15629	105.759509092107	1.30275325888215	0.389465606667883	3.34497638964324	0.00082289575160085	0.0058172415547019	Up		RhoL	7718	6880	7767	9637	6415	10193
CAHbeta	196.202014671089	1.28998995030336	0.385802515845878	3.34365354636176	0.000826829240479732	0.00584000652945518	Up		Ubc6	3237	4615	4300	3822	3454	4727
CG4781	19991.5041035593	-0.727919	0.217860043607561	-3.34122	0.000834097198393177	0.00588706891367715	Stable		GstD1	46131	33414	36956	52007	15360	33365
CG6791	504.274365605665	0.799182966534039	0.239219007777678	3.34080044039299	0.000835372434566783	0.00588753070647248	Stable		CG9837	300	204	226	86	156	177
EloC	3175.01322819129	-0.671756	0.201074295274329	-3.34084	0.00083526727613457	0.00588753070647248	Stable		dmrt93B	32	24	41	5	0	2
CG7728	886.367293165595	0.95180481477961	0.285029753857684	3.33931739370217	0.000839845467195779	0.00590938181713925	Stable		Spase22-23	4642	3225	3307	3869	1812	2439
Plp	811.672394081128	-0.7971	0.238697174897397	-3.33938	0.000839662400539143	0.00590938181713925	Stable		Sap-r	36277	40511	45227	65529	53592	79773
flw	6989.69442537865	-1.03924	0.311226998543813	-3.33917	0.000840294301337792	0.00590938181713925	Down		Sce	548	517	513	1135	540	766
Krn	1108.6265822235	-0.570542	0.170984669064525	-3.3368	0.000847474036662858	0.00595557025186974	Stable		wntD	89	82	52	169	90	244
Mrgn1	1512.66593501144	0.570818703535864	0.171112983629968	3.33591695630917	0.000850185558264241	0.0059703146021543	Stable		Vha13	56615	43608	48899	63128	56215	52535
CkIIbeta	2449.20895490721	-1.21209	0.363461096194562	-3.33487	0.000853399993424939	0.00598856678875626	Down		CG6974	2	8	10	2	5	5
sNPF	80.9232617691202	2.02948794811161	0.608681651215808	3.33423546456152	0.000855342170387669	0.00599787128557866	Up		CG3337	543	486	561	857	423	563
alpha-Est1	3426.6599472601	2.2751578706057	0.682851362001149	3.33185	0.00086270941939195	0.00604517694668239	Up		ohgt	899	774	854	1463	808	1416
CG33998	14.1863572547954	-4.03252	1.21048959459266	-3.33131	0.000864384177160577	0.00605198106823908	Down		P5cr-2	10	25	7	19	13	26
sd	3851.81854695236	-0.947777	0.284520745612269	-3.33114	0.000864924038417812	0.00605198106823908	Stable		Elovl7	594	482	465	1595	753	849
CG42376	1413.68	-0.727135	0.218364581634572	-3.32991	0.000868737242592757	0.00607429567683571	Stable		CG6420	984	898	1027	2043	1050	1274
CG9674	11227.053249733	1.08032996493281	0.324457648108102	3.3296486343662	0.000869556393168216	0.00607565856044956	Up		CG15537	25	5	5	16	11	8
CG4230	745.241079749642	0.959011362482918	0.288068811956324	3.32910513974113	0.000871255076364495	0.00608316044351193	Stable		eIF2gamma	4148	3699	4478	8762	5895	7093
CG5334	57.4555341797739	-2.94375	0.884423555496215	-3.32844	0.000873338462931857	0.00609333567004714	Down		grn	170	89	176	58	4	68
SNRPG	1007.90868688873	-1.02799	0.309303736140469	-3.32357	0.000888733109342746	0.00619630326162818	Down		5-HT2B	24	8	21	2	8	10
Bmcp	660.12758659637	0.937119645886033	0.282048368962027	3.32254942418121	0.000891988678214232	0.00621454960992063	Stable		Npc2e	7	2	12	5	4	8
CG5646	1496.13487099702	1.15663808320072	0.348213917849255	3.32163082493858	0.00089493017202078	0.00623058323625054	Up		r-l	763	492	547	814	142	567
Pex3	1897.56663389581	0.817325020198212	0.246204554998417	3.31969902101716	0.000901145459383105	0.00626746250870049	Stable		H	323	336	403	218	306	471
Dscam4	40.5972513519543	-1.84438	0.555606872268713	-3.31958	0.000901515207251689	0.00626746250870049	Down		MtnD	974	2420	1656	3579	1032	1643
pns	600.678011782677	0.754492826736393	0.227299388077613	3.31937904944454	0.000902178773414334	0.00626759885913042	Stable		CG9427	234	20	53	817	8	125
gfzf	666.130154386644	0.959953986663266	0.289304549502609	3.31814341777093	0.00090617943128985	0.00629090185787739	Stable		alph	1134	1550	2148	1076	1608	2192
CG44774	2785.86185680217	-1.33265	0.402052199638772	-3.31462	0.000917666302632334	0.0063615713130488	Down		CG12811	664	347	452	551	239	333
Top3beta	1694.71209135034	0.617334034669943	0.186236543218442	3.31478464967992	0.00091713749996313	0.0063615713130488	Stable		GC1	496	617	674	2011	2562	1997
pHCl-1	22.2234930044118	-2.34548	0.707848019659702	-3.31354	0.000921233266853297	0.00638021418236779	Down		Rpt3R	30	54	108	98	10	52
Mybbp1A	467.719150822537	1.07693533384528	0.325023531246716	3.3134072776651	0.000921666612597258	0.00638021418236779	Up		CG31038	1620	1613	1867	2387	682	1360
cu	1921.71648389172	0.881605720573681	0.266123654352499	3.31276722739547	0.000923778288641162	0.00639028719498538	Stable		CIA30	1176	962	1103	1582	898	1136
CG13531	778.498884303822	0.697161527987037	0.21048739830368	3.31212953176992	0.000925886653663513	0.00640032301143961	Stable		CG5003	923	837	970	1931	852	1195
ca	1178.83530124737	0.789345445318663	0.238337254396042	3.31188444424646	0.000926698153505594	0.00640138618031934	Stable		Mink	48	74	92	108	4	134
Acox3	36264.6630395366	1.81281047976477	0.54779382583026	3.30929337696933	0.000935317739990315	0.00645634578959272	Up		CG11737	1262	944	1219	2673	1477	2742
GstD3	291.175131198973	-1.74546	0.52775593535833	-3.30732	0.000941939541828493	0.00649359805330355	Down		nmdyn-D7	152	168	233	301	66	161
CG32536	301.224153112108	0.786009771971934	0.237674352138761	3.30708704956537	0.000942715919995676	0.00649359805330355	Stable		msi	351	544	504	111	84	87
Moe	46804.9773153301	-0.888547	0.268670571193011	-3.3072	0.000942337812613712	0.00649359805330355	Stable		cnc	15781	16779	17417	5897	13738	16608
Dis3l2	711.410702880486	0.877373383620631	0.265342894354398	3.30656445787009	0.000944476178964286	0.00650112210032489	Stable		ana1	121	106	143	213	124	152
kz	345.174286186633	0.831137905433067	0.251422534247624	3.30574149974357	0.000947254343548795	0.00651563712067874	Stable		Ald1	37878	31483	34646	37968	29344	47186
CG1673	562.77888299351	-1.11986	0.338871900166278	-3.30467	0.000950886476771221	0.00653600146780671	Down		CG10841	7	0	30	4	21	16
wit	706.163097125941	1.8025942521163	0.545549332556334	3.30418194019175	0.000952539923716173	0.0065427459968451	Up		CG18428	167	216	239	179	157	299
Alg12	875.727544742506	0.70052348759045	0.212102195203919	3.30276396676118	0.000957369345129653	0.00657128056145763	Stable		NPF	1508	1609	1572	2816	1220	1372
Usp1	2855.64826301757	1.11869	0.338776584931119	3.30213254097963	0.000959527183540317	0.00658145037166871	Up		CG14881	364	210	313	432	189	309
Rab32	3019.20611193416	1.14921448824741	0.348080051766819	3.30158100820232	0.000961415679951549	0.00658975972744255	Up		CG4053	1703	968	1184	2890	5055	4576
CG31126	501.326099225246	-0.872389	0.264252926487476	-3.30134	0.000962237462276714	0.00659075103472151	Stable		ScsbetaA	4145	4933	5117	10458	6449	9037
CG5805	1817.52983306147	1.11287803143902	0.337143546793454	3.30090266304522	0.000963743113660657	0.00659642174772094	Up		PK2-R1	115	20	59	94	20	24
Orcokinin	4188.16579624173	-1.10032	0.333402219610306	-3.30027	0.000965902094584356	0.00660655311777199	Down		Zwilch	84	74	130	178	41	97
CG42588	282.100196407423	-1.40219	0.424903070704222	-3.30002	0.000966764589003319	0.00660780880952901	Down		snk	43	10	15	2	2	6
CG8925	1068.0396707105	1.15041767019696	0.34865589224324	3.29957902846617	0.000968299597554352	0.00661334428034928	Up		CG10000	1971	2275	2656	4927	262	2640
CG32091	268.846194417144	-1.45618	0.441348944144736	-3.2994	0.000968933416601055	0.00661334428034928	Down		Smug	40	82	60	116	21	44
CG13749	30.2444691975507	-2.00209	0.607007088910178	-3.2983	0.000972714860200348	0.00663450156575332	Down		CG10301	146	134	158	121	40	140
ana2	92.4219185257477	-1.3964	0.423565245768174	-3.29678	0.000978005355807883	0.00666591465551689	Down		Vps33B	286	206	237	445	180	246
Kr-h2	8020.60642833838	0.923047724209833	0.28017104090255	3.29458648272964	0.000985666092574883	0.00671342762703383	Stable		CG2519	264	327	344	619	730	952
ppk6	22.7710839038993	2.12149813872236	0.6440075350921	3.29421322441354	0.000986975983962237	0.00671764842790521	Up		svp	10	12	22	34	0	40
Hsp70Ab	225.691140181009	2.2369325070049	0.679231328570613	3.29332940474395	0.000990084039431781	0.00672939103057928	Up		CG7488	882	742	868	1250	792	969
Hsp70Aa	225.691140181009	2.2369325070049	0.679231328570613	3.29332940474395	0.000990084039431781	0.00672939103057928	Up		knk	13	8	25	38	3	15
Pld	2822.58452421742	1.12793434266891	0.342819876528322	3.29016611898735	0.00100128251486516	0.00680075555979244	Up		Ugt37A2	3766	2287	2665	3666	7719	9015
EDTP	1379.75932921926	0.980209352679784	0.297953801186615	3.28980314658196	0.00100257496025182	0.00680478527763663	Stable		Su(fu)	527	411	583	898	254	500
CG3071	734.391094054773	1.10287215125421	0.335307259328566	3.2891389034125	0.00100494414833911	0.00681611247093001	Up		awd	45756	34086	39329	51287	31928	35319
5-HT2A	218.61769192555	-2.36153	0.719406299019055	-3.28262	0.0010284888227128	0.00696125292869522	Down		CG7443	32	8	14	6	4	4
mRpS18C	719.210974331196	-0.862347	0.262699374735318	-3.28264	0.00102841003927878	0.00696125292869522	Stable		CG5810	34	38	37	17	43	47
Gk1	2942.50073184318	1.01541955500223	0.30932445207858	3.28270056951162	0.00102817814051139	0.00696125292869522	Up		CG14882	90	110	128	209	140	208
rudhira	9661.11524537439	-0.978951	0.298332819563744	-3.28141	0.00103291054126171	0.00698165467170034	Stable		CG5346	6084	5728	6462	12982	7041	11491
elB	3744.17136963859	-0.971354	0.296018178902425	-3.2814	0.00103293770957038	0.00698165467170034	Stable		CG14298	10	6	22	14	10	12
CG11403	322.695097995216	-1.55267	0.473351149163033	-3.28018	0.00103742447176347	0.00700711477007206	Down		CG9717	1753	1239	1406	220	171	190
CG1246	35900.2391205582	-0.602429	0.183710611565475	-3.27923	0.00104091747021867	0.0070258319955883	Stable		CG9986	60	76	99	251	139	239
dpr14	22.1658048052942	-3.19844	0.975742185106193	-3.27796	0.00104561377076005	0.00704775542299692	Down		CG9988	8	6	6	216	8	0
clumsy	74.5480283477146	-1.21831	0.371649563849414	-3.27812	0.00104499733606437	0.00704775542299692	Down		Tim17a1	29	62	49	1	22	18
shd	147.272626981034	2.73922518154919	0.836021864625184	3.27649945229276	0.00105102516555976	0.00707593320864089	Up		Nep5	76	50	56	28	0	10
HP4	500.116165022542	-1.07424	0.327868952284625	-3.27644	0.00105124827079983	0.00707593320864089	Down		Tm2	8554	7365	7432	9170	6332	7916
CG10877	1397.1509993214	1.63251512781335	0.498295322815478	3.27619998235038	0.0010521403156454	0.00707704332562313	Up		Mst85C	282	271	326	462	278	353
Lsd-1	1012.71095840853	2.23237636184454	0.68165458703694	3.27493778270953	0.00105685246793669	0.00710382946852751	Up		Wdr33	236	211	283	880	440	699
Cyp4e2	2213.7428453105	1.00148253539962	0.305835627335001	3.27457773355695	0.00105820020922266	0.00710797973524099	Up		Ctl2	8548	8979	10017	21048	6030	13286
dlg1	1343.91374232467	-1.22319	0.373607089586111	-3.27399	0.00106038701603355	0.00711775643245142	Down		SF2	3423	4115	4080	5139	2604	5496
CG3662	29371.8895216589	0.625019635478037	0.190985538941402	3.27260188882575	0.00106562456858497	0.00714798340870955	Stable		CG8483	36	72	52	404	12	26
Bx42	2600.51356722042	0.530497796246037	0.162162867103967	3.27138885566151	0.00107020645884583	0.00717377373550029	Stable		Sgt1	3459	3268	3527	5491	1602	2865
Diedel3	7747.69356546168	2.61956795783894	0.800861600324879	3.2709371466634	0.00107191731377258	0.00718029677560119	Up		CCT3	16026	12641	14584	18741	7510	15803
HIPP1	1405.71491774542	0.656190509837912	0.200657205473319	3.2702065609359	0.00107468977461457	0.00718897290468979	Stable		CG31068	2	0	4	22	7	34
CG16972	334.542689964006	0.939984780805368	0.28742778953195	3.27033368045605	0.00107420689935956	0.00718897290468979	Stable		aux	1172	1245	1519	2198	3049	2652
SIDL	1219.09879499077	0.836097966085316	0.255800089190526	3.26856010383394	0.00108096216235555	0.00722596478448255	Stable		e	37	172	180	286	0	2
pnt	2967.88382092208	-0.989764	0.302932225357667	-3.26728	0.00108586310018806	0.0072537443748321	Stable		Cks85A	121	169	164	354	105	173
CG6674	184.203143338052	0.837006504089552	0.256243467513164	3.26645011563681	0.00108904993405287	0.00727004321545722	Stable		CG2082	10	39	32	76	147	158
CG7568	43.8829849380661	-1.75969	0.53915275339001	-3.2638	0.00109929880222125	0.00733343059768293	Down		CG4951	474	626	456	657	147	344
CG15253	466.460704189786	1.94491983613624	0.595967393622247	3.26346685565323	0.00110058056677363	0.00733695250438886	Up		Dscam3	8	0	6	2	22	4
Nmdmc	1065.92458183049	-1.16527	0.357173352334968	-3.26249	0.00110440005696248	0.00734742633729933	Down		Uck	953	921	1005	1740	959	1468
Lpin	13301.1057370436	0.767845973559871	0.23535647003636	3.26248083785946	0.00110441639078074	0.00734742633729933	Stable		Gr98d	6	10	8	1	5	2
CG1671	679.141891655763	0.920683133546986	0.282199712411136	3.26252328778297	0.00110425099699962	0.00734742633729933	Stable		Pxd	97	49	24	6	10	54
eIF2gamma	5495.54672150316	0.575628958743819	0.176501865562385	3.26132	0.00110895048282253	0.00736751880499093	Stable		ry	729	382	478	843	1443	1599
CG15312	86.3795511988469	-1.71881	0.527005586111703	-3.26147	0.00110835313973705	0.00736751880499093	Down		Nep4	28	52	38	136	156	0
CG7582	201.308318127053	2.29708943046698	0.704422131362247	3.26095579368689	0.00111037349831327	0.00737194083157099	Up		CG7912	395	336	429	1041	2241	1576
Nup154	738.44096144916	0.699911317852464	0.214693065071767	3.26005554775837	0.00111390395889227	0.00739033894471609	Stable		CG10445	70	120	114	212	48	110
CG34176	24217.6950707663	-0.828349	0.254169765914457	-3.25904	0.00111791051130769	0.00741186853307752	Stable		CG45045	12	26	5	116	22	36
Zw10	1074.43889454374	0.819028637690595	0.251519132912455	3.25632737440961	0.00112863537099328	0.00747788159692146	Stable		Elal	608	424	474	340	32	20
CG13796	510.700109269375	1.46131267351269	0.448913453290441	3.25522138577398	0.00113304006431487	0.00750195846665075	Up		pyd	1547	1466	1847	1666	1208	1554
CG2772	3092.58360770567	4.01482733882555	1.23367681180331	3.25435908368654	0.00113648527433817	0.00751965409594382	Up		CG31115	10	0	6	8	11	11
CG14229	707.480084509394	-0.643448	0.197901144137789	-3.25136	0.00114853593754649	0.00759422573379077	Stable		pic	1903	1848	2184	4061	1606	3384
CG5892	130.751467322595	4.08367007874988	1.25682480407108	3.24919596233471	0.00115731721339966	0.0076315504322621	Up		CG8032	686	598	694	1265	999	1127
CG3961	713.913869659545	2.17846193527467	0.670436559322364	3.24931852981962	0.0011568186207733	0.0076315504322621	Up		Pfdn5	3418	2839	2899	3426	1616	2243
CG1662	1218.75108690665	1.04123952656069	0.320437340588877	3.2494325556665	0.0011563549529618	0.0076315504322621	Up		CG10086	9686	8925	9913	12316	5994	9119
Argl	7646.42419371184	1.47857563289064	0.454987641285217	3.24970504410639	0.00115524761801998	0.0076315504322621	Up		CG31326	519	307	323	156	18	32
CG33640	14.6974094323024	-2.7708	0.85286927560575	-3.2488	0.00115891558363821	0.00763691630030511	Down		SerRS-m	448	435	455	1008	508	603
CG6867	186.98671982541	3.05210612709859	0.940529066363889	3.24509495373504	0.00117411465761695	0.00773183894626914	Up		gwl	156	182	191	238	12	69
CHMP2B	2667.28909753992	-0.769255	0.237092612578617	-3.24453	0.00117643765552963	0.00774189837814058	Stable		CG1213	15404	16029	19472	40015	13623	26242
qtc	1814.68340187879	0.546178532209244	0.168468082304293	3.24202973488305	0.00118681638861491	0.00780492156107359	Stable		CG4338	203	177	183	135	66	45
Axn	612.507096088433	0.937307097516401	0.289151374850622	3.24157925239201	0.00118869377342686	0.00781198953191335	Stable		CG1090	36	56	55	39	204	44
CG33143	239.73132331296	-1.279	0.394697302737749	-3.24045	0.00119341723437874	0.00783498125852254	Down		Rad17	177	159	172	277	132	149
CG14931	21.6596803593934	-2.54826	0.786412661205376	-3.24036	0.00119380224045915	0.00783498125852254	Down		CG10214	242	251	311	460	414	545
nst	7837.66596796993	0.650462406277847	0.20082417793425	3.23896461555944	0.00119964455399474	0.00785214555751905	Stable		Pnn	155	132	226	116	170	192
Tmtc3	875.234291152184	0.867985029652927	0.267977983339023	3.23901620139751	0.00119942760079235	0.00785214555751905	Stable		Dph4	281	277	263	414	255	215
Tsp42Ed	21855.4391730191	-0.705165	0.217689313788295	-3.23932	0.00119815350256818	0.00785214555751905	Stable		Sp7	1256	574	727	803	44	152
muc	6929.72271607763	0.840666068615894	0.259501970418703	3.23953635981835	0.00119724200871828	0.00785214555751905	Stable		CG14671	901	914	1006	1689	1117	1147
RpS5b	192.371085088145	-2.49473	0.770340829748503	-3.23847	0.00120172045532237	0.00786042134672831	Down		CG7079	61	16	20	6	17	28
CG32407	2398.53037896176	2.49459676832751	0.770346046991717	3.23828074158253	0.00120252413287562	0.00786042134672831	Up		Gld	10	4	5	404	3	3
CG17929	1011.80478035257	1.60697502600869	0.496489206411046	3.2366766593477	0.00120930349185444	0.00789943012497937	Up		sip3	2745	2064	2352	3332	2645	4251
CG31922	83.8847391884828	-1.7037	0.52642028675726	-3.23639	0.00121052810417131	0.00790212611529134	Down		Boh1	57	69	91	165	46	115
Cpr30B	94.7110490793212	-2.21403	0.684161016483533	-3.23612	0.0012116596347489	0.00790421127681704	Down		slo	570	363	515	578	2288	1140
Epg5	1736.35172431556	0.738786139954903	0.228373652552705	3.23498850106801	0.00121647629811131	0.00791970823379086	Stable		twin	1348	1450	1742	1866	1217	2211
mRpL12	2520.99349795638	-0.539371	0.16672032885017	-3.23518	0.00121564610108423	0.00791970823379086	Stable		CG31121	183	230	218	526	81	107
Cyp4ae1	163.543770688344	2.02397018663979	0.625641508232002	3.23503181935502	0.00121629175309264	0.00791970823379086	Up		koko	182	205	236	310	166	206
lectin-24Db	22.4194345788088	-2.48829	0.769356134533924	-3.23425	0.00121962297965829	0.00793488667180087	Down		CG9467	1616	1624	1774	4448	1870	1951
CG12576	4644.46906902676	0.99372076962709	0.307423524805953	3.23241616026077	0.00122748149335591	0.00797535205262553	Stable		trus	268	293	445	703	411	585
CG31808	205.249334892289	-1.00523	0.31097478792319	-3.2325	0.00122710540460778	0.00797535205262553	Down		Apc2	218	170	199	235	82	169
Lrpprc2	3666.87002004445	1.39988009685869	0.433136967301315	3.23195710026952	0.00122945512323458	0.00798284637387737	Up		CG43179	11	0	10	5	7	21
Kpc2	268.828027736584	1.05915921283507	0.327871576360967	3.23040876123096	0.00123613350743222	0.00802085828522523	Up		CG7379	562	698	644	1108	858	991
l(3)72Dp	995.031519822215	1.56212256578189	0.483667674882184	3.22974357581867	0.00123901289785016	0.00803400566527332	Up		Arp1	7279	6922	8352	12085	4550	8329
CG1941	2285.53579048916	1.00500448071249	0.31118933273868	3.22955954777677	0.00123981059377792	0.00803400566527332	Up		Ptp99A	698	583	719	390	868	771
upSET	1470.79583315499	-1.22648	0.379821459905052	-3.22909	0.00124184597744102	0.00804184091712137	Down		pit	917	991	966	1332	1273	1300
CARPB	44.6204185270157	-1.95154	0.604475698623857	-3.22848	0.0012444906225551	0.00805360853013884	Down		alpha-Est5	5146	4438	5004	7897	6112	8304
CG10562	4912.05198778716	0.890995374717723	0.275998059254253	3.22826681145944	0.00124542752556803	0.00805431634973664	Stable		CG34316	1	4	4	2	62	198
Dolk	5185.97838262663	0.775341436928466	0.240299347517541	3.22656488641471	0.00125285821408393	0.00809213003654076	Stable		CG13606	26	52	77	42	31	115
CG10962	1367.95430100605	0.891070327040862	0.276184668481481	3.22635695869777	0.00125376883747082	0.00809213003654076	Stable		grass	610	432	459	495	34	219
CG31875	245.870021598611	1.49751227997918	0.464128623022739	3.22650275310819	0.00125313026408173	0.00809213003654076	Up		ctrip	1980	2490	2495	3474	4267	4407
Trc8	4099.78105306499	0.708576552053257	0.219694672033922	3.22527872657672	0.00125850078463298	0.00811728836105555	Stable		Gbp3	93	72	76	28	2	0
tnc	16.0929250732098	-3.46641	1.0752279150237	-3.22389	0.00126463843064286	0.00814607931531898	Down		cher	2518	2448	2933	8069	1578	4145
CG11686	6693.15021513867	-1.06312	0.329749757227345	-3.22403	0.0012639978371969	0.00814607931531898	Down		CG43102	284	403	362	618	162	212
CG18596	1163.77835886221	-0.813875	0.25248844878998	-3.22341	0.00126672067023064	0.00815409542549923	Stable		Polr2F	1995	1456	1645	1731	1011	1140
epsilonTry	138761.52660019	2.3242933734865	0.721566475184262	3.2211770549525	0.00127665251864461	0.00821206751096866	Up		CG34138	3	8	2	10	5	2
CG33306	10111.5917962623	2.56576408303078	0.79657223447054	3.22100617119321	0.00127741397427376	0.00821206751096866	Up		TfIIA-S	2523	2398	2493	2624	1416	1896
CG4572	5080.89360349298	0.616646391824113	0.191565977359245	3.21897656527866	0.00128648998702615	0.00826495514437327	Stable		CG31269	53	43	53	39	170	116
CG5339	888.359771850321	0.56959085336245	0.1769636732695	3.21868801002459	0.00128778517342398	0.00826781866288627	Stable		CG4570	223	184	267	309	29	219
how	528.065832548503	-0.953527	0.296294527094218	-3.21817	0.0012900939641671	0.00827718164353223	Stable		Sulf1	1089	1206	1315	1457	1467	1650
Nt5b	7817.82468523312	-0.554676	0.172513522963011	-3.21526	0.00130325369291013	0.00835610552904766	Stable		CG5909	32	14	20	4	1	17
Fst	29822.5264276343	-0.654326	0.203539925204622	-3.21473	0.00130567989930928	0.00836615040156501	Stable		plum	438	415	484	353	66	219
TH1	983.898001527885	0.734046166302535	0.22835926759283	3.21443563048799	0.00130701215751376	0.00836917719018517	Stable		SF1	2664	2103	2293	3555	1786	2929
Tsp42Eb	81.3351743134953	1.40083298140754	0.435884861657184	3.21376837011897	0.00131005308728472	0.00837524999805703	Up		PolI	419	480	449	1027	368	607
CG30160	81.3351743134953	1.40083298140754	0.435884861657184	3.21376837011897	0.00131005308728472	0.00837524999805703	Up		Hel89B	1772	1266	1714	2622	1766	1999
Trf4-1	1620.40170379172	-0.96271	0.299567902871183	-3.21366	0.00131054204736883	0.00837524999805703	Stable		AhcyL2	504	470	532	1824	1342	1580
CG31089	131.274359580641	3.47516722730862	1.08176269204256	3.21250423301886	0.00131583209421229	0.00839831362103225	Up		CG18766	628	710	729	1541	851	1071
Ggt-1	3352.67859068195	0.824343104931258	0.256605297870397	3.21249448773114	0.00131587673606023	0.00839831362103225	Stable		Poxm	60	59	66	13	23	16
CG8773	25672.4016408853	1.51575977898808	0.472152610188858	3.21031748269228	0.00132588440468258	0.008451102102669	Up		CG2698	957	989	1115	2842	1210	1700
N	787.727088472227	-1.2851	0.400297745796678	-3.21037	0.00132565639684172	0.008451102102669	Down		CG18476	294	348	364	572	228	354
TAF1C-like	257.528856087973	1.03494031346905	0.322551609778861	3.20860377717103	0.00133381163964654	0.00849606589573285	Up		Tbc1d22	567	518	572	1075	526	724
Atg2	2708.70841873629	0.585270524539477	0.182419947732073	3.20836910554917	0.00133490057799528	0.00849744102395559	Stable		RpL27	43742	51352	53747	79085	83910	61796
CG5262	516.296632621013	0.672988512114323	0.209796243546562	3.20781964794789	0.0013374534158162	0.00850812686022162	Stable		ear	543	759	656	879	508	720
CG13654	989.23875927955	-1.08528	0.338376112926669	-3.20732	0.00133978935454251	0.00851725286000681	Down		Pde6	1137	870	949	756	481	830
CG13108	20.3774344507698	-2.09278	0.652538990773884	-3.20714	0.00134063817749208	0.00851725286000681	Down		CG13659	916	1079	1196	2028	1589	1802
CG13907	5286.49389726854	0.873658571453145	0.272523765287976	3.20580691570127	0.0013468432995087	0.00855109317294074	Stable		nac	640	488	571	991	529	767
CG33914	9.92554160838915	-3.2982	1.02934034367578	-3.20418	0.00135445820205453	0.00858823562253856	Down		CG13663	341	262	317	533	414	431
Ada3	1027.30208238222	0.603310079974621	0.188287640629353	3.20419374292467	0.00135441300592922	0.00858823562253856	Stable		CG9684	203	334	385	317	250	379
didum	3017.98797021418	0.83498212335189	0.260622703141632	3.20379657369346	0.0013562827072301	0.00859420546189491	Stable		CG31441	62	72	80	119	76	82
CG42240	9662.0192816836	-1.58097	0.493748193252298	-3.20198	0.00136484687331472	0.00864284620557719	Down		sals	482	395	514	799	526	660
gom	24.721068053715	-2.85836	0.894031130740323	-3.19716	0.00138787817481014	0.00878297677205921	Down		SPE	148	73	101	120	7	24
m-cup	1497.58847462883	0.821818553844239	0.257237742452467	3.19478217313347	0.00139936414856463	0.00884990984923947	Stable		dgt6	56	57	75	168	12	108
Trmt112	371.081684987066	-0.949635	0.297286708506661	-3.19434	0.00140151041039763	0.008857727808052	Stable		Sbf	291	336	447	931	572	867
Cdc5	714.602492500632	0.718055215582996	0.224866774126117	3.19324728330151	0.00140682417080367	0.0088797792830299	Stable		CG2926	3745	4485	4434	3005	2272	3503
CG11294	18.0651301341193	-2.54377	0.796597633764537	-3.19329	0.00140661303560338	0.0088797792830299	Down		sav	937	886	964	2129	614	1112
dally	7179.3446282022	-0.818866	0.256535929798056	-3.19201	0.00141285557188014	0.00891206952761466	Stable		topi	250	264	326	485	134	251
Sobp	127.814056772635	-1.14899	0.360091350791397	-3.19082	0.0014187073967087	0.00894318594052186	Down		SPARC	3236	2651	3062	3399	843	1424
CG17266	346.873920449693	-0.797988	0.250134789756666	-3.19023	0.00142158331652104	0.00895551483475679	Stable		AOX2	70	42	83	52	72	32
Akap200	12944.8496004249	-1.39641	0.43780744866274	-3.18956	0.00142490353233217	0.00897062489016105	Down		Chchd3	6179	4766	5268	6816	4365	4721
CG1271	961.867442814411	0.988548319638536	0.31014366893944	3.18738835785026	0.00143563868923217	0.00903236675003017	Stable		CG13630	1524	1485	1820	3186	2133	2233
garz	3009.50983506397	0.848074388798648	0.266132071878375	3.18666736711923	0.00143922190920189	0.00904321939461717	Stable		CG14695	488	450	548	1359	134	800
Non1	20930.4760710433	1.11979768843145	0.351395648526196	3.18671472776639	0.00143898628087763	0.00904321939461717	Up		CG6972	282	175	251	313	139	267
CG12780	3202.34561425443	-1.66991	0.524106116993297	-3.18621	0.0014414919308082	0.00905163933068142	Down		CG1943	3705	5401	5656	8808	1524	3244
Lztr1	576.759369233412	0.82068552211425	0.257709098189172	3.18454229160285	0.00144983124046929	0.00909813505060449	Stable		kra	12128	12466	11871	12498	12256	16318
Pgd	10340.7778538261	0.598159505852153	0.187875166394992	3.18381357861087	0.00145348586822158	0.00911519198157256	Stable		CG15515	337	139	136	66	0	1
GstE9	2863.62350754836	1.44094	0.452694734514728	3.18302300260602	0.00145746035122887	0.00913423155087609	Up		crb	2108	1864	2444	2538	1533	2508
GstT4	7305.16323381687	1.35642762932394	0.426214109326667	3.18250287740785	0.00146008064996428	0.00914476510045197	Up		ash2	1193	1266	1568	2578	1103	1702
Actn	1726.02673503824	0.612922658635161	0.192624349333851	3.1819583596509	0.00146282848532094	0.00915608337468084	Stable		ND-23	6542	5010	5395	7047	5422	5732
CG1146	2731.58896609529	-0.827651	0.26023547321871	-3.18039	0.00147076454964072	0.00919977843077103	Stable		Ppcs	538	528	513	811	1261	1456
CG43051	385.870410085657	0.76864069341178	0.241695192684367	3.18020679217877	0.00147169988869932	0.00919977843077103	Stable		Nepl11	415	289	342	138	30	34
CG31064	624.680805368764	0.603713630679157	0.189869137069092	3.17963013893864	0.00147463137383056	0.00920559132824695	Stable		Oamb	2	0	3	6	4	4
CG6178	5643.81029575297	1.3237779403728	0.416352298399758	3.17946591254741	0.00147546722203486	0.00920559132824695	Up		RnpS1	1307	1190	1232	1403	593	1112
l(3)76BDm	1323.40647688265	0.755736910176707	0.23769042703036	3.17950083063369	0.00147528946607486	0.00920559132824695	Stable		CG10407	225	128	164	199	63	99
Cul2	1028.44604583249	1.02982	0.324248350255439	3.17603356436422	0.00149303675500402	0.00930924198363491	Up		ATP6AP2	29904	21584	25535	48861	36931	44303
CG4332	719.136818182703	0.589472595884712	0.185682574985481	3.17462527612408	0.00150030112202586	0.00934854726035704	Stable		CG2310	3697	2966	3449	4623	1377	3038
CG2519	529.84907046367	1.10795260078883	0.349410494957873	3.17091963972752	0.00151957174074558	0.00946256670036902	Up		Cyp6d4	1823	1804	2376	3044	4845	6522
pros	457.944749638231	-1.06104	0.334770745059697	-3.16947	0.00152718890456505	0.00950391918678492	Down		CG1092	9	36	12	6	4	10
Suv3	588.321730638289	0.749742778383761	0.236744165440216	3.16689020398727	0.00154078480420426	0.0095824015970096	Stable		woc	1390	1102	1549	2479	1656	2147
Ndf	3539.57856070427	0.748659573329944	0.236418905450254	3.16666542341079	0.00154197616063579	0.00958368708267442	Stable		Surf6	470	386	538	562	304	635
CG4362	21.7438254610154	-3.36739	1.06357774007061	-3.1661	0.00154498272825686	0.00959039693924742	Down		CG8301	16	10	16	52	4	7
ome	7253.9463732199	1.53680723669905	0.485395844178076	3.16609063536861	0.00154502644618719	0.00959039693924742	Up		CG5326	32	10	19	50	0	4
NTPase	9245.06697518985	0.699754179467807	0.221046608294225	3.16564087939497	0.00154741708563465	0.00959911440056216	Stable		TotC	1232	1150	1336	992	70	226
Mf	11042.4443690502	-0.506346	0.160018107504652	-3.1643	0.00155454859454313	0.00963721112782696	Stable		GstD9	2158	1948	2292	3118	1346	1635
Ance-2	366.765991414823	-1.24276	0.392772892868404	-3.16408	0.00155574857259763	0.00963851104843584	Down		CG14692	6	2	12	6	4	0
CG1896	259.128322832894	-1.08654	0.343587307484518	-3.16234	0.00156507872539156	0.00969014709556999	Down		Orct2	1064	684	783	1319	181	624
Gbp3	47.0367532445203	-3.48893	1.10358127504741	-3.16146	0.00156980227128727	0.00970704288846187	Down		Ipp	2132	2009	2395	4201	1513	2436
CG14618	253.446240658456	1.11348601703206	0.352206221536958	3.16146038583029	0.00156980169186091	0.00970704288846187	Up		Klp98A	520	496	609	1070	1375	1371
CG31300	3505.34037096335	1.62529061670592	0.514334951211811	3.15998477816181	0.00157777381624928	0.00975014130384399	Up		Bin1	883	1119	1197	834	378	620
TM9SF4	2266.59348382789	0.531993770643563	0.16846219062954	3.15794166427203	0.00158887349572883	0.00981250363827961	Stable		CG2767	1074	1085	1180	2018	638	1400
CG31267	3300.55727996198	0.852781769258407	0.270092409605479	3.15737036262536	0.00159199005740657	0.00981980298489257	Stable		cdm	575	531	722	2081	899	1350
unc-104	599.279825012123	1.29984755501466	0.411688908848394	3.15735383459975	0.00159208030470634	0.00981980298489257	Up		GstD4	25	72	62	38	30	41
Nup205	1390.5412908136	0.805348279325251	0.25508546439526	3.15717040653225	0.00159308218567198	0.00981980298489257	Stable		sro	45	52	94	35	22	23
CG7099	251.117085200334	0.92830062935604	0.294144987241124	3.15592877533919	0.00159987922983332	0.00985545857213149	Stable		CG6283	35370	38497	42310	40407	17070	26069
Spc105R	61.4696536777303	-1.53759	0.487462249889771	-3.15427	0.00160902682784848	0.00990553960496472	Down		B52	6490	5950	6004	9348	4490	7340
CG15046	142.372880165365	-1.44957	0.459694242018303	-3.15334	0.00161412115181678	0.00993062020899665	Down		CG5013	513	394	366	600	238	344
CG31019	23.006405786845	3.88742432483133	1.23287703874121	3.15313222866124	0.00161528621248838	0.00993151023761808	Up		jigr1	262	322	337	607	276	392
Zip42C.1	115.967089995068	1.3101863149082	0.415599013493775	3.1525250839601	0.00161864913928982	0.00994335421997439	Up		E(spl)m7-HLH	72	32	30	4	2	32
CG10561	355.17679741702	0.844717876384344	0.267958911715259	3.15241568558826	0.00161925577300518	0.00994335421997439	Stable		Cipc	1307	1431	1724	1883	697	1985
Adck5	518.139483836712	0.681236961103054	0.216175961219491	3.15130765354326	0.00162541181415661	0.00996349297660193	Stable		kumpel	618	4	0	148	6	46
eIF2A	15520.0327841731	1.16105809876592	0.368459895861187	3.15111118416896	0.00162650561082297	0.00996349297660193	Up		stck	3919	3461	4278	9221	3569	5842
HUWE1	4096.11466410158	0.772006015907635	0.244963979416462	3.15150830643207	0.00162429542553787	0.00996349297660193	Stable		CG10550	960	513	647	1596	5358	3917
sna	355.828202729489	-2.28685	0.725732118948367	-3.15109	0.00162663005649034	0.00996349297660193	Down		CG15544	130	112	118	109	332	346
CG8379	1522.9612181639	0.597716469462478	0.189718304796135	3.15054717627149	0.00162964935580357	0.00996943883094664	Stable		Ras85D	1713	2034	2428	4093	1913	3665
Pkn	2950.20236542449	0.966727006440913	0.306830199532235	3.15069053800667	0.00162884973677868	0.00996943883094664	Stable		dco	1624	2208	2238	2878	1875	3104
CG1965	530.151851788147	0.97996702063918	0.311292126223907	3.14806234428913	0.00164356635460946	0.0100482608853102	Stable		Cyp6d5	8907	7083	7566	16002	64102	40614
bves	816.367917798524	-1.09172	0.346953963334946	-3.14659	0.00165188601728055	0.0100927850635227	Down		Alh	2115	2117	2267	3735	792	2687
CAH9	3784.26640085004	-1.33733	0.425096391615778	-3.14595	0.00165546410382617	0.0101083012061105	Down		CG9853	2026	1850	2277	3326	2036	2686
coro	5791.90725220206	0.585965816539844	0.18630247118588	3.14523909860115	0.00165951140845671	0.0101266611526703	Stable		dgrn	108	202	262	180	220	119
CG43078	6231.17929595978	1.37584959329319	0.437489424294504	3.14487509157938	0.00166157756427636	0.0101329163114673	Up		CG14879	2708	2753	2967	3726	1594	2181
CG13917	2645.90250981312	-1.00823	0.320715154751932	-3.14368	0.0016683843884835	0.0101680558879837	Down		Nrx-1	1068	969	1121	576	899	670
CG9855	103.172908429024	1.19119	0.378945386074587	3.14342966301625	0.00166980540385917	0.0101703479322661	Up		Rrp46	405	427	389	518	325	357
CG2972	961.813905986478	0.774588473332236	0.246437443381049	3.14314441306123	0.00167143355940441	0.0101738979572752	Stable		CG6236	1474	1404	1657	3453	996	2314
ATP8B	527.345331626652	1.26954644073696	0.404251933477684	3.14048328678442	0.00168669331264822	0.0102603662575032	Up		CG31380	36	4	0	24	90	12
Nin	772.463814946571	1.07186005650697	0.341387907738499	3.13971301329163	0.00169113416490475	0.0102809549200612	Up		mIF2	251	305	330	520	342	406
CG32053	3630.11269784476	-0.684763	0.218138481789731	-3.13912	0.00169456839512278	0.0102954021159364	Stable		CG34404	154	200	170	458	172	338
CG13868	8425.86732470587	-0.597355	0.190612877294738	-3.13386	0.00172520451067415	0.0104749940751039	Stable		Idi	600	649	644	1055	250	484
Sec61gamma	2254.52264200846	0.766517600686577	0.244625915764913	3.13342761861424	0.00172777526038624	0.010484062724027	Stable		CG8870	81	54	70	32	11	43
Got1	11575.3199933534	0.579318686206588	0.184904151368528	3.13307560657177	0.00172984876711444	0.0104901047042522	Stable		Taf7	180	244	285	410	252	434
Vps50	329.593737611776	0.958435872199178	0.306289375115451	3.12918419660464	0.00175292385992157	0.0106234171411062	Stable		mtTFB2	313	343	395	378	150	308
Ncc69	1606.40456261157	0.63132581823601	0.201800924733631	3.12845849972855	0.00175725824490331	0.01063879212995	Stable		Burs	359	372	372	142	236	159
Bap111	2400.54115500996	-0.839404	0.26831806488357	-3.12839	0.00175764694800777	0.01063879212995	Stable		glec	1180	1573	1640	571	544	944
Dph1	1715.49622918704	0.848265781889269	0.271435069798244	3.1251149032429	0.00177735618839937	0.0107514032204419	Stable		Cpsf100	758	742	814	922	518	1131
lov	15.9541150390867	-2.88731	0.924369666264705	-3.12355	0.001786857043351	0.0108021612440592	Down		InR	9209	12088	13856	1904	591	1389
CG13220	2653.17311084406	-0.701293	0.224616607077385	-3.12218	0.00179517420179568	0.0108457048454857	Stable		CG5808	75	113	105	62	57	55
CG13482	44074.5893072368	-0.849784	0.27221039415237	-3.12179	0.00179755063851605	0.010853325288261	Stable		Pos	2	2	5	0	1	6
CG2162	1448.53163027051	0.553602653972245	0.177381345385107	3.12097449013219	0.00180253648123194	0.0108765540345094	Stable		CG5316	206	338	402	576	394	838
Grip	268.861596550548	0.843017896033166	0.270129175456446	3.12079542910792	0.00180363281739424	0.0108765540345094	Stable		CG18268	8	18	10	38	4	2
shv	1859.51409870329	0.669059210362977	0.214435390234464	3.12009696548423	0.00180791515782362	0.0108956273876763	Stable		7B2	944	860	938	1289	862	1128
Tsp2A	60586.4447856588	-1.08414	0.347655340151946	-3.11843	0.00181814437818033	0.0109504945747705	Down		CG11839	106	136	175	200	102	194
Rift	3114.93081682908	1.39520137902909	0.447465008646322	3.11801225139341	0.00182075234748865	0.0109594202833067	Up		tst	610	609	667	1207	792	1177
Prosbeta2	6708.84163725344	-0.521048	0.167136835660312	-3.1175	0.00182394866110387	0.0109650971701816	Stable		Gpdh3	121	183	187	45	56	68
jp	41.6808944154584	-1.73122	0.555299388175116	-3.11763	0.00182308502040909	0.0109650971701816	Down		CG7059	25	23	36	21	6	7
Reph	459.610665312672	-1.39019	0.445988341585153	-3.11709	0.00182643879177401	0.0109732893582324	Down		Lk6	25669	27213	30103	19067	23082	18947
CG31102	1613.24657105952	0.878458859998107	0.282014095504675	3.11494664274163	0.00183978186633381	0.0110466359685546	Stable		CG12259	488	506	544	724	390	694
Snm1	169.867737775248	1.00334903807192	0.322174181208139	3.11430616292529	0.00184378059944983	0.0110501949350032	Up		Irp-1A	2186	1818	2272	4480	3416	3339
CG12010	194.699897106388	0.904296619046939	0.290340424140795	3.11460803890132	0.00184189489131012	0.0110501949350032	Stable		salt	237	20	33	218	4	38
CG17508	4440.31720880533	1.02312769207386	0.328513867673566	3.11441248833522	0.00184311622147784	0.0110501949350032	Up		CG45080	7811	6864	4021	4942	4	348
CG14566	41.6900405341562	-2.27225	0.729784663014456	-3.11359	0.00184826414682599	0.0110702491944968	Down		CG5854	2801	2029	2520	3470	2390	3749
Phs	134.942048301871	-1.39564	0.448445840904439	-3.11217	0.00185718479895961	0.0110963656527157	Down		CG14676	19	27	46	10	2	47
CG13488	593.475244379969	-0.931283	0.29922798748112	-3.11229	0.0018564453306381	0.0110963656527157	Stable		Ire1	1058	1109	1526	3190	2686	2791
Tina-1	5271.26424402089	0.908788061634989	0.291970302996908	3.11260444061194	0.00185444385617446	0.0110963656527157	Stable		Argp	1832	1680	1798	2705	1005	1904
l(2)37Bb	1061.01190805642	0.602208524317272	0.193493849710993	3.11228767848046	0.00185643498069576	0.0110963656527157	Stable		CG17190	538	387	483	703	412	498
CG5151	1115.26331330296	-1.5325	0.492455372016064	-3.11196	0.00185850966497777	0.0110974690608765	Down		CG17111	464	289	318	1156	45	277
mora	804.051940765017	-0.593722	0.190839223850251	-3.11111	0.00186386517776825	0.0111158086857956	Stable		phu	394	285	320	25	24	0
CG9953	3420.15945311905	0.686248600022792	0.220572124878234	3.11122087798553	0.00186315520122797	0.0111158086857956	Stable		Antp	192	188	249	86	35	74
Oatp26F	12.4236889356212	-2.94497	0.946705280538056	-3.11076	0.00186608212599668	0.0111222151453311	Down		CG9593	14	14	33	13	34	39
Myo61F	81867.9902245604	0.59601868702058	0.191622758741469	3.11037525466746	0.00186849800524029	0.0111229914892989	Stable		RpL32	92201	85824	90775	90350	91982	64349
CG42714	301.667681302319	1.95033132900846	0.627038223554305	3.11038666503168	0.00186842581887708	0.0111229914892989	Up		Eip93F	20496	18940	20839	5235	2415	5132
Su(var)3-9	175.210356430831	1.08893360596126	0.350229821530015	3.10919727281973	0.00187596417262844	0.0111606108142987	Up		jagn	976	1162	1450	2879	2100	2582
del	82.3201923859649	-1.20441	0.387532125667932	-3.1079	0.00188421974311122	0.0112028776784982	Down		Rpn5	5770	6019	5938	6487	4028	6688
wbl	65.8879105014792	-2.6757	0.861150901488719	-3.10712	0.00188920041510665	0.0112244222380528	Down		CG10311	582	427	439	908	242	448
CG12929	317.048144837878	-0.842073	0.271027114937114	-3.10697	0.00189014980459967	0.0112244222380528	Stable		CG31467	62	38	49	50	36	24
Cyp12d1-d	239.405997172363	2.56626909180202	0.826113478230038	3.10643653617696	0.00189356949499904	0.0112294679933194	Up		Prosbeta7	8270	7413	7603	11092	4716	8857
CG8915	201.062185164526	0.779177996564947	0.250814379384682	3.10659220765767	0.00189257274891507	0.0112294679933194	Stable		Nha2	392	190	327	2809	472	2370
RhoGAP102A	48.7355025774666	-1.54734	0.498129207591329	-3.1063	0.0018944607464328	0.0112294679933194	Down		Gclm	5584	4991	5522	7657	15131	9524
Tm1	27186.7527244865	-0.702631	0.226225510036753	-3.10589	0.00189709111266204	0.0112382153375165	Stable		CG31104	816	630	699	1708	5629	2068
kud	531.390721417918	-0.705489	0.22719091762858	-3.10527	0.00190105629702081	0.0112548545857078	Stable		CG11089	841	772	911	1865	1018	1372
RapGAP1	723.589855290026	-1.29481	0.417146700655133	-3.10397	0.00190941272705656	0.0112974553631864	Down		Dpm3	578	566	521	888	393	508
eIF3a	11924.7321463058	0.557206731446221	0.179548133641929	3.10338358936915	0.0019132148578573	0.0113130742475851	Stable		CG31126	637	577	590	503	344	318
CG7639	1157.5561031805	0.554798776118458	0.178860330567979	3.10185480680188	0.00192312257074334	0.0113647553011809	Stable		CG5948	22	10	23	16	1	6
l(2)k09022	904.766190685051	0.873702286368772	0.281748914546831	3.10099610418747	0.0019287082812783	0.0113908481199525	Stable		mod(mdg4)	1305	1457	1590	3791	1334	2621
CG11858	1039.33929869268	-0.626415	0.202048500018282	-3.10032	0.00193312790616105	0.0114100266286631	Stable		Gdh	8386	7058	6910	14058	11221	14979
Klp98A	901.083423042041	1.06832733119981	0.3446871595612	3.09941145634736	0.00193905526746366	0.0114380757080144	Up		CG6005	384	406	471	753	362	729
AdSS	15027.2883286729	0.636477042078194	0.205597784735969	3.0957388130206	0.00196323209306663	0.0115736753251469	Stable		Fur1	6826	6995	8234	4287	2221	5981
CG14627	50.1927527748189	-3.43186	1.10875675914838	-3.09523	0.00196658709280942	0.0115864359408681	Down		CG7530	227	198	238	557	153	148
Ubr3	4442.30719819946	-0.636658	0.205767653270776	-3.09406	0.00197434582229242	0.0116251106402735	Stable		CG8223	2	5	5	26	16	36
CG42342	94.5866923968857	-1.01214	0.32722348598928	-3.09313	0.00198058700425788	0.0116407326765954	Down		CG14855	193	136	240	221	140	162
ABCB7	3974.09120494832	0.986194214773277	0.318819648040756	3.09326674448623	0.00197966108622755	0.0116407326765954	Stable		Ubc84D	12	23	45	6	7	7
CG1628	155.199788532766	1.91514196310182	0.619125715674155	3.09330062476318	0.00197943507266833	0.0116407326765954	Up		CG18493	90809	58735	68221	143172	56508	90464
CG8202	449.041574232668	0.833104967702007	0.269420625152374	3.09220931853616	0.00198672703758948	0.0116557535082497	Stable		Arl8	3188	3277	3766	1906	1274	2544
hob	830.508669408912	1.14725665184361	0.370987787740872	3.0924377830058	0.00198519843053471	0.0116557535082497	Up		PGRP-LB	11867	8149	8744	11730	10173	11694
CG17292	1954.05964990466	1.64122257047016	0.530760715017837	3.09220807801309	0.001986735340613	0.0116557535082497	Up		Cont	1490	1285	1502	1383	417	888
CG11710	1022.71305619757	0.656838581800723	0.212435892765048	3.09193787006219	0.00198854464578026	0.0116593403839634	Stable		Synd	6068	5782	6269	9352	5718	9686
gzl	4225.13750583821	0.506680892623492	0.164143602170414	3.0868147519844	0.00202313633744636	0.0118550186468184	Stable		CG6923	515	478	764	770	553	950
Arc1	199532.196314476	-1.2269	0.397913666735724	-3.08334	0.00204693386604997	0.011987248687283	Down		E(spl)mbeta-HLH	1213	883	1085	1134	311	936
CG33468	295.758902711837	-1.89304	0.614183615561019	-3.0822	0.00205476609574879	0.012025879981914	Down		CG32473	17807	13136	14310	40640	31489	46271
CG7248	50.6472361057165	-2.19683	0.712939643936508	-3.08137	0.0020605299433881	0.0120523665498776	Down		CG12213	623	688	654	1414	932	1405
Pbgs	1442.18822737068	0.957668647508496	0.310839213732036	3.08091323488571	0.0020636677448175	0.0120634703665518	Stable		UQCR-C1	43213	29541	33582	40613	35836	32551
Cog7	2032.75124459707	-0.961062	0.311989106083183	-3.08043	0.00206699567040756	0.0120756715846799	Stable		Dad	845	1018	1169	1263	1210	1046
Iml1	1494.0324096108	0.723487847503414	0.234890029991261	3.08011305345881	0.00206922034735605	0.0120814167011496	Stable		Mical	1869	1965	2102	2564	2922	4056
mAcon1	24549.2652905904	1.17257053897163	0.380781843426008	3.07938	0.00207434575267136	0.0121040810616009	Up		EMC1	3239	2951	3505	7485	4395	5668
CG18249	30.7022696510918	-2.20516	0.716229684882645	-3.07885	0.00207804286566361	0.0121183889823271	Down		qin	6	19	16	6	11	32
CNMaR	17.0199778935595	-3.34147	1.08593885012087	-3.07703	0.00209073997045803	0.0121851330134539	Down		CG31446	8993	6613	7841	4759	9412	8605
Sps1	2040.72760833112	-0.657036	0.213675010739921	-3.07493	0.00210550349674085	0.012263833353548	Stable		Bicra	740	699	810	223	351	221
tth	1962.46026595988	0.777655241953776	0.252983928470821	3.07393140210277	0.00211258002659578	0.0122976922241966	Stable		Bet5	642	548	516	422	362	380
CG10051	1220.75203487627	1.68818968146069	0.54957036540373	3.07183536037372	0.00212747032682494	0.0123769687334053	Up		Nup43	464	376	435	637	202	483
Tmhs	54.9100214752738	2.88145213379992	0.938417012784607	3.0705454979441	0.00213668129303706	0.0124222396043341	Up		Arc42	1664	1186	1346	2530	1021	2292
CG34126	1246.95706763964	0.859957846088108	0.280081113644074	3.07038855601288	0.00213780451425661	0.0124222396043341	Stable		CG13658	476	779	924	1553	1967	1730
CG2082	76.9039059825715	2.08817327557631	0.680233310678289	3.06978979534846	0.00214209477263683	0.012439742495271	Up		Trax	866	752	819	924	497	808
CG8066	4063.36715359025	-1.20378	0.392251417847356	-3.06891	0.00214844775384967	0.0124691961766361	Down		nero	4970	3123	3513	5801	3353	4703
CG44250	77997.2	-0.656392	0.213936121608225	-3.06817	0.00215375058947917	0.01249252353242	Stable		Sap47	1919	2159	2428	1895	2677	3291
alphaSnap	2911.0938379992	0.535180304271064	0.174545834107539	3.0661304923573	0.00216848652596654	0.0125705058708948	Stable		Vha100-2	16226	13330	14813	35816	21434	26516
CG12446	11.4661084828379	-4.11419	1.34199354802777	-3.06573	0.00217138658686985	0.0125798247916692	Down		Nep2	552	272	376	835	50	188
Ptip	254.492981321163	-0.897363	0.292742055991036	-3.06537	0.00217400042813978	0.01258747541171	Stable		CG45218	40	77	59	75	22	73
CG7600	4981.35791973773	0.613635397806943	0.200217768524417	3.06483986076445	0.00217786574527994	0.012602358679435	Stable		AP-2mu	1439	1598	1731	4242	1242	2885
CG10737	6706.47594664046	-0.916503	0.299073821279639	-3.06447	0.00218054976058125	0.0126103926439318	Stable		Gnpat	711	620	784	2637	1943	3620
CG31343	124401.638277539	1.28315790682552	0.418806776749846	3.0638422730011	0.0021851408342051	0.0126294392751296	Up		CG6432	7	10	4	26	0	2
CG4847	34.2798851516211	-1.77277	0.578955114648238	-3.06201	0.00219856908242636	0.0126995091271548	Down		Ppn	2337	2228	2760	4498	1251	2220
lqfR	3739.63742581468	0.891164897306881	0.291077687509351	3.06160497883663	0.00220153777602696	0.0127046172917395	Stable		CG42633	0	2	8	2	6	10
Rae1	1731.37687246264	-0.717674	0.234416547718569	-3.06153	0.00220206404717605	0.0127046172917395	Stable		Tti1	314	287	381	719	424	405
CG7461	6919.89124711921	0.817141459740413	0.266922824348237	3.06133977765176	0.00220348887118933	0.0127053063882024	Stable		Keap1	522	369	488	1403	1320	1296
Vps35	2622.01245490243	0.614473468090413	0.200793428660792	3.06022698147392	0.00221169304344646	0.0127450612148398	Stable		Zip88E	232	250	282	574	481	621
Bulli	578.477718034428	0.554087824996038	0.181189220532276	3.05806175096015	0.00222773664737558	0.0128299176265719	Stable		Nnk	30	58	26	41	56	39
CG14860	25.4602467601876	1.95887851773494	0.640776669250238	3.05703782883823	0.00223536063393248	0.0128662123300206	Up		Mvl	5460	3889	4188	8306	13910	9326
Cdk12	2061.71877734445	0.818934522765783	0.267994124002291	3.05579283058752	0.00224466292997606	0.0129121183791117	Stable		Hsdl2	6920	5525	6092	10209	6370	7460
LeuRS-m	806.355574328689	0.69808051456507	0.228464814514029	3.05552746076007	0.00224665028304504	0.0129159168369034	Stable		CG46281	12	18	17	4	6	9
CG15870	125.672496618154	2.86440578696617	0.937510653226013	3.05533145368496	0.00224811921390896	0.0129167321776717	Up		CG2126	382	298	376	630	334	549
CG14174	142.264256024611	-0.896218	0.293448953116997	-3.05408	0.00225749463233421	0.0129629470539875	Stable		Oga	83	56	94	343	209	253
Mkrn1	819.867067881351	0.915944681898184	0.299937556765869	3.05378456694294	0.00225974292178969	0.0129682062840678	Stable		Rbf2	34	21	40	108	26	75
l(1)G0004	1008.9477808214	0.729594242281835	0.239114474486888	3.05123411640998	0.00227902795981448	0.0130711721466554	Stable		Akt	3142	3822	4130	3218	1377	3409
Pfdn2	4085.91006723045	-0.756567	0.248098839248084	-3.04946	0.00229255027944943	0.0131278612578756	Stable		CG15696	14	2	9	8	2	4
CkIalpha	7556.60010184914	-1.13104	0.370889349534013	-3.04954	0.00229194255254053	0.0131278612578756	Down		CG10365	926	783	1043	1893	976	1009
CSN8	637.057127258823	-0.708315	0.232279728623416	-3.0494	0.0022929584032044	0.0131278612578756	Stable		CG1983	933	741	1018	1466	1331	1493
CG2841	4087.62710067138	1.13124406053352	0.371164647437312	3.04782276098799	0.00230505837836153	0.0131893787163979	Up		l(3)neo38	2592	2703	3207	1057	1078	1696
CG7884	46.9327751458889	-1.67816	0.550680173349785	-3.04744	0.00230801480898372	0.0131985359199992	Down		Cog7	3380	1920	2188	2349	1028	1363
CG11811	850.28807308955	0.693911310757981	0.227721387357622	3.04719428776463	0.00230988355867014	0.0132014660461165	Stable		Nup37	342	302	423	438	205	462
CG11248	494.877198239577	0.806280306129835	0.264720405446916	3.04578071633211	0.00232077024928367	0.013252418523279	Stable		Cpsf73	632	534	621	934	446	694
mRpS7	2036.11026022474	-0.578787	0.190035052665376	-3.04568	0.00232152199549889	0.013252418523279	Stable		CG42564	21	28	37	17	13	8
CG12325	276.269956362632	1.3645982463261	0.448089459282804	3.04537011093773	0.00232394134299494	0.0132584531602402	Up		mfrn	5144	4852	5721	8944	3280	6055
TotC	831.646356439862	-2.00706	0.659325752290781	-3.0441	0.00233374162014017	0.0133065654298912	Down		CG6040	152	210	230	295	234	306
CG5849	1776.03277249394	-0.702919	0.231010456150101	-3.0428	0.00234387012931319	0.0133386879053627	Stable		CG31142	379	404	314	268	280	255
Mpcp2	34399.5195721769	0.786631	0.258531735886724	3.04268719414649	0.00234475929609801	0.0133386879053627	Stable		CG16953	2345	2689	3007	5749	4136	4618
Cpsf160	392.259862241085	0.765170615361212	0.251465109687875	3.04285002524192	0.00234349096531794	0.0133386879053627	Stable		Dic1	2133	2265	2181	3413	2875	4187
Polr1D	125.509091656435	-0.97839	0.321555843937861	-3.04267	0.00234485718751419	0.0133386879053627	Stable		PolZ2	260	534	568	578	107	404
CG3191	368.380757756958	0.751805777146103	0.247138502859926	3.04204228983379	0.00234978878883829	0.0133589335757962	Stable		Taf1	718	767	764	1673	1619	2350
Eglp2	2716.48282658272	1.73304891345434	0.569755639251257	3.0417406938382	0.00235214427021641	0.0133645184950475	Up		CG31548	1623	1189	1569	2392	2757	2297
Act87E	5870.21409542008	-0.597106	0.196335948142049	-3.04125	0.00235599085601241	0.0133785641782782	Stable		Skeletor	27	12	16	40	18	10
botv	970.363491157452	0.693705104721745	0.228120320491695	3.04096146816959	0.00235824007839515	0.0133835280950554	Stable		CG31510	251	428	579	158	227	292
CG13601	850.962988757342	0.614847865881501	0.202215585076002	3.04055627389161	0.00236141558791673	0.0133937400449846	Stable		CG8319	210	176	202	166	72	106
Ns2	1649.80022724429	0.921466753500346	0.303150509512258	3.03963452010324	0.00236865396538575	0.0134269709057073	Stable		RpL35A	49645	50454	53370	69042	67857	55743
abo	422.374552485627	0.844307674042021	0.277803792539683	3.03922299376607	0.00237189216707708	0.0134375008510834	Stable		CG9626	352	348	484	878	402	526
Decay	39713.2683232491	-0.834925	0.274776278300642	-3.03856	0.00237709940603424	0.0134591672594132	Stable		CG16779	145	182	204	8	2	26
Sema2b	119.761134949538	-2.18242	0.718546461021114	-3.03727	0.00238729596119301	0.0135090416222626	Down		Atx2	3842	5423	6325	2997	2728	4139
Unc-115b	103.145192472465	-1.12637	0.370928521965486	-3.03662	0.00239248095667261	0.013522658043725	Down		Cerk	2321	2087	2456	4471	2592	3088
Polr2J	360.66054294257	-0.986429	0.324839651208782	-3.03666	0.00239212198193064	0.013522658043725	Stable		SMC1	849	892	896	1240	1156	1510
CG43736	2192.15049027067	-0.995491	0.32787544690708	-3.03619	0.00239591664626925	0.0135342174800572	Stable		CG17270	128	172	148	327	222	280
Chrac-14	352.875391972773	-0.693542	0.228557985305145	-3.03443	0.00240993179912074	0.0136054908357553	Stable		krz	480	556	617	824	662	811
CG5157	775.582372454509	1.03103530377979	0.339912508390856	3.03323731350961	0.00241945251633881	0.0136513225168265	Up		Arl2	415	340	431	605	173	305
CG32750	1412.17397585563	1.48605424406739	0.489984197754407	3.03286157161386	0.00242246696423763	0.0136604119136297	Up		wge	2576	2700	3169	3084	2174	2978
MsrA	5387.58338003366	1.46392502353625	0.482810027082041	3.0320932487334	0.00242864165800774	0.0136793803572855	Up		CG14642	27	132	116	105	55	52
CG15706	1840.37500179877	1.19581657716486	0.394365110296667	3.0322575348141	0.0024273201491525	0.0136793803572855	Up		cdi	4587	5069	5833	5964	10958	10191
Nepl12	259.520981947257	2.55541547689789	0.843907438082221	3.02808	0.00246116551290929	0.0138545540411487	Up		CG3987	42220	34576	38121	73229	20735	56529
Cp18	44.0588180111282	-1.61167	0.53236504741237	-3.02737	0.00246689058575765	0.0138787549544389	Down		CG10182	6278	2133	2435	627	4738	3063
eIF6	3042.80684016796	-0.646444	0.213586308525772	-3.02662	0.00247305452565809	0.0139019005548995	Stable		CG31516	405	224	236	50	4	2
Tpst	989.621781542751	-0.998345	0.329865715684039	-3.02652	0.00247386127207295	0.0139019005548995	Stable		kar	1037	884	910	1628	1125	1162
tHMG2	18.4195275200182	3.57861115413017	1.18262482830327	3.02599021133733	0.00247820325569095	0.0139182644475707	Up		vrs	34	16	33	16	22	52
EMC8-9	1035.28067515696	0.522649567989475	0.172735988899011	3.02571323625582	0.00248047431616116	0.0139229853051883	Stable		CG11317	53	80	55	78	6	88
NO66	1752.94664282644	0.749049061109758	0.247596878803982	3.02527667040086	0.00248405780940165	0.0139350632039806	Stable		rumi	243	113	137	250	70	134
CG31705	4958.52101292402	-1.60697	0.531432505335308	-3.02385	0.00249582075929158	0.0139929858584014	Down		CG6330	1097	1148	1274	1976	113	1053
dpr1	64.0325878521517	-2.17802	0.720343495131414	-3.02358	0.00249804009859849	0.0139973657338279	Down		CG7706	443	573	457	525	382	585
Prx3	3652.11569766499	-0.625041	0.206738158396284	-3.02334	0.0024999740142703	0.0140001421639199	Stable		CG6356	237	270	228	34	14	23
CG30467	168.321577835378	0.918216220363885	0.303828386692828	3.02215415208128	0.00250982700012343	0.0140391644782766	Stable		puc	5390	6186	6925	4190	4301	5206
CG16743	61.958214602016	-3.05934	1.01227132124615	-3.02226	0.00250898198242046	0.0140391644782766	Down		HP1c	603	514	604	912	363	645
Sardh	142.116524517667	-1.28613	0.426089728700589	-3.01844	0.00254076384337495	0.0142040519744792	Down		CG13609	11	21	18	12	4	4
hid	1283.41864884175	-1.45861	0.483290424659813	-3.01807	0.0025438603678341	0.0142131991734382	Down		CG6985	70	114	81	130	54	60
Ugt37A1	2179.41734312138	1.90238413268006	0.630434775443025	3.01757486544615	0.00254806093330879	0.0142285008972429	Up		CG31538	21	6	26	12	19	9
bond	1235.78919009654	-2.27191	0.752977565274557	-3.01723	0.00255095023906783	0.0142364671312197	Down		CG6693	428	542	570	1110	428	836
CG5399	219180.418415176	-0.618056	0.204869427043571	-3.01683	0.0025543360376928	0.0142471934984894	Stable		CG1105	632	431	542	2099	458	1437
CG31704	368.354483913191	-0.890306	0.295202118172901	-3.01592	0.00256199512727571	0.0142817288509591	Stable		Pbp45	74	98	62	120	72	58
CG12672	18.6213285704448	-2.647	0.87798332352068	-3.01486	0.00257096443381525	0.0143235242325838	Down		eIF2Balpha	1044	998	984	1469	788	1103
Marc	1118.40540606661	0.941837407424553	0.312487933712879	3.01399608053325	0.00257831136846455	0.0143562383004951	Stable		CG15564	6	12	7	2	11	11
Snr1	1467.23377258634	-0.591554	0.196379962437635	-3.01229	0.00259280549012038	0.0144134052356941	Stable		CG2091	603	522	522	816	361	720
Srp9	1340.68756444297	-0.551639	0.183151693112692	-3.01192	0.00259598267524624	0.0144134052356941	Stable		CG31249	251	346	348	551	287	473
Cp15	27.7721299186874	2.06079236981088	0.684136243539181	3.01225434154747	0.00259315227332172	0.0144134052356941	Up		Rox8	3069	3542	3719	2750	2333	3424
Dbct	512.91887436406	0.931376297714406	0.309227067633265	3.01194945462858	0.00259575815404218	0.0144134052356941	Stable		Kap-alpha3	4411	4912	4938	11081	11073	11504
tko	2042.22749950446	-0.631572	0.209665403652625	-3.01229	0.00259287011768171	0.0144134052356941	Stable		Sas-4	100	158	148	221	76	208
Nepl9	9.43342659069535	-3.82054	1.26861652885899	-3.01158	0.00259895254068167	0.0144216676616047	Down		mthl11	14	35	40	0	6	12
sordd1	2264.78209248761	0.730287820266803	0.242564232671709	3.0106987012186	0.00260647347088828	0.0144469284123893	Stable		CG7685	333	250	326	416	145	344
CG2556	19781.4597603557	0.878149071707298	0.29166850781395	3.01077781173226	0.00260579452781439	0.0144469284123893	Stable		wake	563	617	695	1121	1234	1178
CG9447	61.3246093583466	-2.17305	0.721847548769762	-3.0104	0.00260903782365874	0.0144529112906491	Down		RpS3	48856	53140	55845	94357	83480	79162
Ufl1	1521.64911042562	0.633663252714995	0.210561203331249	3.00940174490803	0.00261762730759936	0.0144885756248572	Stable		RYa-R	2	4	6	76	0	46
rogdi	2266.73288058922	0.9616459135602	0.319557379633436	3.0093059176518	0.00261845315155902	0.0144885756248572	Stable		jar	8326	7116	8258	17158	10984	17939
Wnt5	279.31573015757	-1.46832	0.488233666246505	-3.00741	0.00263487364664556	0.0145711506834098	Down		Sfxn1-3	2395	2640	2773	4557	3641	4237
Tango14	1719.19651612931	-0.895517	0.297844311935884	-3.00666	0.00264134378184786	0.0145986365864425	Stable		Noa36	1056	1152	1274	2104	920	1368
sro	45.9270842869568	-1.49693	0.497995419641265	-3.0059	0.00264794477428429	0.01462681412492	Down		eIF4G2	3621	3462	3753	1277	776	2127
CG12702	246.816040818286	-0.997287	0.331813108948092	-3.00557	0.00265084555759288	0.0146345319410388	Stable		Sdhaf3	188	225	250	339	95	132
CG14715	2394.98102895793	-0.639901	0.21298092646483	-3.0045	0.00266018887111967	0.0146445804765881	Stable		Set	1021	1030	1056	1777	704	1340
sgll	3557.67950247796	0.691895808367064	0.230262671415086	3.00481100177896	0.00265745922482318	0.0146445804765881	Stable		CG5246	10214	3912	4346	2869	9163	5030
CG34228	472.335116681487	-0.990679	0.329720926259557	-3.0046	0.00265932406208503	0.0146445804765881	Stable		opa	26	38	49	46	32	40
CG2124	76.0438768024269	1.39178573869485	0.463161056799735	3.00497142033389	0.00265605805226353	0.0146445804765881	Up		Pebp1	94597	67018	69457	85082	185244	98337
l(2)05287	692.147817144832	0.84485880928261	0.281179794521485	3.00469246277244	0.00265849503535323	0.0146445804765881	Stable		CG16749	29788	18165	20780	27758	44644	37147
Cyp12a4	13008.6683679377	1.61342994346251	0.537404851271015	3.00226159039427	0.00267981787906745	0.0147359702920698	Up		Acph-1	880	828	1108	1903	792	1559
CG8870	48.9223919739564	-1.5676	0.522120040327983	-3.00237	0.00267883239769435	0.0147359702920698	Down		Dtg	920	818	946	1211	704	1660
Pka-C1	2529.27033678168	-1.51517	0.505044131166579	-3.00007	0.0026991751429151	0.0148340325612607	Down		Hibch	470	598	657	1757	1535	2249
CG13255	540.10474784003	1.43662572392062	0.479004582227907	2.99918993935027	0.00270698492606696	0.0148517949748645	Up		TotA	114	152	116	150	12	28
Rnp4F	982.395707769074	0.6481452815807	0.216105186405065	2.9992120613238	0.00270678837308989	0.0148517949748645	Stable		spn-D	14	12	24	20	10	24
Sps2	794.030883624295	1.01093494175061	0.337061280225836	2.99926156179456	0.00270634861033809	0.0148517949748645	Up		gammaCOP	6122	5217	5411	9471	5914	7653
CG34232	10321.6764407399	-0.632409	0.210889067665471	-2.99877	0.00271068471413598	0.0148637151113721	Stable		Amt	16	13	14	25	6	37
Cyp12d1-p	416.538307438111	2.23559929054501	0.745615110691186	2.9983288408313	0.00271464589812496	0.0148770543504787	Up		CG6195	1678	1394	1659	2650	1504	1700
CG8155	593.833300441732	0.860900017304512	0.287157115296685	2.99801039725255	0.00271748402266663	0.0148842273453091	Stable		CG4854	34	56	60	92	42	76
CG15554	11.7204529496142	-2.92622	0.976198140982951	-2.99757	0.00272142084095703	0.0148968335978175	Down		mRpL37	782	832	966	1194	672	1103
CG33514	4751.78471440687	1.11858862201134	0.373185116652289	2.9974095217028	0.00272284670404987	0.0148968335978175	Up		CG31525	6	2	6	3	1	0
Adgf-D	167.428537747579	-1.4243	0.475305635789891	-2.9966	0.00273011094731925	0.0149217129413764	Down		CG6621	401	402	520	634	390	671
Cyp6g1	5618.98327791077	1.4133880567839	0.471670470903683	2.99655828374407	0.00273046036664866	0.0149217129413764	Up		tinc	793	1021	1141	842	58	317
Smu1	480.029480541891	-0.573635	0.191462959209324	-2.99607	0.00273488088503402	0.0149374835320068	Stable		Mnat9	120	66	121	206	114	114
Cow	19.9709435309949	-1.97308	0.658733938099902	-2.99525	0.00274216976296279	0.0149599720966681	Down		CG31231	16	14	14	20	8	23
Lnk	989.619175395857	0.666979239021113	0.222666649804643	2.99541597094261	0.0027407080319773	0.0149599720966681	Stable		Tusp	56	28	56	59	26	48
LysS	629.146788903861	2.32253983791892	0.775448252651868	2.99509326376884	0.00274360938996739	0.0149599720966681	Up		CG31431	1317	972	1158	2132	2157	2446
CG6126	469.599248545554	0.886425907361261	0.296106790616224	2.99360209036926	0.00275705253059349	0.0150248557000372	Stable		CG9799	764	620	810	1756	1401	1142
prd1	378.416042453654	1.10857242784762	0.370436003199534	2.99261523791599	0.00276598220354621	0.0150482419156597	Up		Alg12	623	584	653	1258	909	1418
REPTOR	2564.28362992961	-1.28278	0.428642437597501	-2.99265	0.00276568343685702	0.0150482419156597	Down		mRpL45	2009	1700	1853	3294	2292	2197
Alms1b	53.9866376356303	-1.73203	0.578726773504315	-2.99282	0.00276408808669447	0.0150482419156597	Down		Dph5	1749	1576	1686	2315	1360	994
LysE	69905.1718039904	3.5777374345448	1.19564837860328	2.99229898904242	0.00276884941050463	0.0150554253142132	Up		PolA2	152	106	132	228	42	178
FASN1	4183.09425644012	0.803061052745864	0.268400104308193	2.99202958514406	0.00277129404799277	0.0150603042820288	Stable		Irbp	656	955	924	1364	426	863
DCTN1-p150	3499.06793456447	0.444502209270847	0.148636775388882	2.99052645691407	0.00278497002783961	0.0151093162101242	Stable		CG9839	194	195	188	288	180	307
Pus7	308.168888424659	0.766014919217498	0.256134489927645	2.99067462345226	0.00278361922412655	0.0151093162101242	Stable		Nepl21	440	423	546	533	6	336
CG7149	544.603501167558	1.19581084513863	0.399831959927221	2.99078354155655	0.00278262662193519	0.0151093162101242	Up		Rab7	3428	5588	5566	8896	7357	9420
CG9005	3024.39315939223	1.35670437534288	0.453755477448841	2.98994600124876	0.0027902676911099	0.0151264313100009	Up		CG17141	176	178	188	388	242	296
Prp5	848.667159843727	0.754637409196637	0.252400570703715	2.98984034422997	0.00279123298394755	0.0151264313100009	Stable		CG40198	36	4	14	270	12	96
Pex16	1885.44941574357	0.80238595415753	0.268407096474473	2.98943643702745	0.00279492593175454	0.0151380156337045	Stable		CG5455	997	702	966	1534	3746	1822
Vps16A	760.008613461868	0.699946754717182	0.234293558327281	2.98747758886071	0.002812899175001	0.0152184256088298	Stable		bond	3097	1262	1342	1349	86	228
stg	303.343263025698	-2.38984	0.799912376996677	-2.98763	0.00281147198115322	0.0152184256088298	Down		Dhc93AB	84	66	49	4	4	0
CG8299	7647.34371576006	2.15868313890047	0.722732702399747	2.98683473396571	0.00281882059833171	0.015241989379757	Up		Pex11c	326	276	363	464	381	425
CG14626	292.292019017498	-1.74799	0.585388430753139	-2.98603	0.00282624187127025	0.0152736325003184	Down		CG5023	3512	3127	3189	4153	665	1324
TwdlW	66.4831287340214	-2.0096	0.673070034597799	-2.98572	0.00282911115653447	0.0152806542100721	Down		CG31064	460	436	486	1029	663	810
f-cup	1073.76908821578	0.942865231538232	0.315835318127138	2.98530651077688	0.0028329429894712	0.0152928641799907	Stable		FER	1098	1044	1344	2158	1593	2406
CG3735	275.518700794861	0.987600278129243	0.330915433046375	2.98444913565224	0.00284089429888339	0.0153272861480222	Stable		Caf1-55	1238	1338	1366	2457	998	1782
bi	56.4166479605231	-2.83425	0.950125293468534	-2.98303	0.00285408471584461	0.0153899205203964	Down		Ada2a	49	36	64	152	100	209
CG7069	224.248189030493	-1.69009	0.566736964828449	-2.98215	0.00286234587588448	0.0154259204927927	Down		CG42322	35	46	61	0	2	8
comt	36.0701648491269	-2.02272	0.678640960677851	-2.98055	0.00287730066366794	0.0154979343439292	Down		Ude	129	126	163	951	83	503
Rm62	16324.4533812022	0.728263309581147	0.244429289109477	2.97944371656281	0.00288772275544404	0.0155454676873544	Stable		Scm	603	515	753	977	708	1137
Nlp	5306.92164879956	-0.58222	0.195455795759356	-2.97878	0.00289396841265084	0.0155704779216864	Stable		CG11852	1172	956	1182	2315	564	806
CG34057	56.5041465642618	-1.76608	0.592974201893378	-2.97834	0.00289818490264507	0.0155827406850693	Down		Kul	47	51	67	64	33	66
CG14488	46.9732828501259	-2.75316	0.92443563727569	-2.9782	0.00289944964354881	0.0155827406850693	Down		CG6136	124	156	148	243	122	140
Vti1b	1150.22926917759	-0.759429	0.255081207124331	-2.97721	0.00290887885832519	0.0156225007771335	Stable		CG34376	1064	969	948	2196	2226	2755
Cyp6a8	142.148194129952	2.70062802306495	0.90713916096134	2.97708239186032	0.00291005793783449	0.0156225007771335	Up		Vps16A	526	516	572	1044	872	1149
Elal	320.336047089736	-2.42343	0.814117987219848	-2.97675	0.00291320571744325	0.0156307779756754	Down		CG10324	140	196	189	200	216	288
Fem-1	1242.20535847885	0.875895574108675	0.294284392779565	2.97635754936133	0.0029169456041126	0.0156422212478391	Stable		AdipoR	3970	4288	4712	9748	9947	10419
par-1	17980.5939900891	-0.699793	0.23519989886798	-2.97531	0.00292690333468182	0.0156813119598182	Stable		Ktl	138	336	341	178	338	294
c11.1	3661.94720704233	1.04923897700796	0.352655224991436	2.97525430690398	0.00292745749830367	0.0156813119598182	Up		Slbp	678	788	760	1014	345	536
ras	2652.1116262734	0.713840031598528	0.23997621138752	2.97462830782756	0.00293343749359252	0.0157047013889637	Stable		CG14860	10	8	11	53	47	29
bor	2249.87153633334	0.492517406732496	0.165586912035024	2.97437400504408	0.00293586995999168	0.0157090831888944	Stable		CG9286	525	514	570	824	552	697
Arfrp1	395.546066678425	0.765464623669874	0.25743064815594	2.97347898998486	0.00294444563790556	0.0157463128537004	Stable		CG18731	518	564	602	660	250	356
Vps51	312.45317730501	0.608863620313228	0.204821061819047	2.97266118486946	0.00295230150031178	0.0157796543122101	Stable		CG6688	335	168	236	743	41	86
CG10508	25.7808067013232	-2.49198	0.838869382048746	-2.97064	0.00297184104605561	0.0158703137887879	Down		side-VII	33	38	64	38	28	44
nub	9052.8567453065	0.892864570755612	0.300570618936463	2.97056503365139	0.00297252461080451	0.0158703137887879	Stable		Nlg1	14	22	23	95	32	40
Calx	3362.92199266273	1.26757285369191	0.426747085909094	2.97031402333215	0.00297495474680353	0.0158745803457449	Up		CG17109	7875	6602	7345	10120	7500	7906
CG10555	622.418269255137	0.821382728332554	0.276557995020511	2.97001982629949	0.00297780529868146	0.0158810843682557	Stable		mthl5	337	238	208	378	16	132
CG11601	812.666069461142	0.496221457887753	0.167113201019854	2.96937318452059	0.00298407954012915	0.015905830319867	Stable		Mst84B	38	59	20	9	12	11
CG14341	667.471134466901	-1.28587	0.433127314493999	-2.9688	0.00298960651466149	0.0159265682579093	Down		CAH9	7487	3590	4034	4469	1210	2005
CG17786	80.579378973016	-1.26493	0.426105756781195	-2.96859	0.0029917297706164	0.0159291607535062	Down		EndoU	156	156	138	229	78	135
CG5126	1213.42384562901	1.07026210702431	0.360709878665438	2.96709951771792	0.00300623637343832	0.0159976482354703	Up		CG11069	25	14	26	100	0	26
Spn42Dc	1554.14813586709	0.677802332307111	0.228465516352666	2.96675989938384	0.00300955879923364	0.0160065769360333	Stable		Invadolysin	75	82	80	334	28	182
BRWD3	1143.3483490319	0.511061591715474	0.172293726375785	2.9662228710569	0.00301481928837592	0.0160257979976859	Stable		Pisd	1105	846	911	1353	591	1051
CG30122	2872.48744087318	0.543173430171399	0.183131277210303	2.96603310174937	0.003016680188311	0.0160269368301479	Stable		hng2	30	78	92	70	91	171
Usp47	7701.43764619953	0.848843011172877	0.286233209966907	2.96556437763115	0.00302128104258432	0.0160426232337552	Stable		HSPBAP1	237	230	257	271	199	334
CG3568	264.076649547379	-0.942956	0.318135230648631	-2.96401	0.00303658396219019	0.0161150881701184	Stable		Octalpha2R	90	128	95	54	25	24
CG5107	28770.1297024095	3.93497408928424	1.32779065443748	2.96355007179298	0.00304112580496969	0.016130396435842	Up		Mkk4	1276	1869	2117	2584	2164	3210
ro	11.9480411349412	-2.70839	0.914880159886104	-2.96038	0.00307262314889375	0.0162797175330337	Down		CG11841	64	54	22	88	0	8
fz2	3895.03686425956	-0.786784	0.265758231061604	-2.96053	0.00307114719565464	0.0162797175330337	Stable		CG9630	272	322	373	700	472	432
Cln3	5094.26071323232	0.920031156553054	0.310831039242828	2.95990760380371	0.00307731319944695	0.0162956960664946	Stable		rec	13	18	24	40	4	18
Trim9	1774.14222878745	-0.950096	0.321108443864178	-2.9588	0.00308838943037109	0.0163454564033724	Stable		CG7675	56	10	24	247	0	13
CG31323	1777.36150516165	-0.64214	0.217041112278235	-2.95861	0.00309027997090893	0.0163465733461177	Stable		Or85a	19	8	22	2	8	12
CG18327	108.975766514788	2.61680100998779	0.884913094646594	2.95712768385788	0.00310519502964035	0.0164165471067298	Up		GstD3	342	510	390	338	70	82
Pof	331.880337759424	0.842406032020205	0.28490909623039	2.95675372659565	0.00310896324324458	0.0164275457364275	Stable		CD98hc	11340	7474	8658	10617	7104	8687
vsg	27609.3592685928	-0.586012	0.198209461203305	-2.95653	0.00311125394794322	0.0164307296122254	Stable		CG3999	12	2	4	10	5	0
SdhA	12220.0037936024	0.744943543060986	0.252212061238237	2.95363964516082	0.00314050485080511	0.0165762113410446	Stable		CG10979	669	1014	1123	2206	1076	1535
CG8079	274.56228393385	0.787775260565811	0.266734285959726	2.95340832443549	0.00314285942963129	0.0165796481455834	Stable		Hmt-1	5659	3851	4714	8848	5895	7062
Mic26-27	9984.40245967676	-0.68393	0.231644842625161	-2.95249	0.00315218583944232	0.0166108417841322	Stable		RpS20	57709	59298	61869	59209	59138	44537
IntS10	185.298141140372	0.876798360538139	0.296968594785111	2.95249523328417	0.00315216936849154	0.0166108417841322	Stable		Sf3a1	855	968	831	1145	689	1225
Su(P)	2258.89035383006	0.598833157232303	0.202954759702642	2.95057459164634	0.00317183446391756	0.0167041147821217	Stable		PIG-L	2010	1955	1973	4905	2563	3813
CG11474	604.462590084829	0.798714432933414	0.270711186680083	2.95043009758332	0.00317331842516624	0.0167041147821217	Stable		Ugt35B1	18	6	2	30	4	2
sif	22.6982435508004	-3.09052	1.04760805963389	-2.95007	0.00317703900383431	0.0167146597969294	Down		Cad96Cb	26	19	34	19	6	20
CG31161	19.9977623426739	-2.28431	0.774481314511945	-2.94947	0.0031831552774137	0.0167377905537912	Down		Rim	149	175	168	24	26	10
Sk1	2340.98116153415	0.788743609923905	0.267582023865271	2.94767039478348	0.00320178244091641	0.0168266460569327	Stable		RhoGAP93B	218	230	263	270	267	240
PTP-ER	409.177958347663	0.630921370765673	0.21428617325488	2.94429342398696	0.00323692953571898	0.0170021776422843	Stable		CG4860	1376	1073	1567	2099	452	1023
DhpD	1842.50251177244	0.728459124280517	0.247502886129895	2.94323486756517	0.0032480190136541	0.0170420318382185	Stable		Srp14	979	791	932	839	517	601
sl	631.698090979592	1.05007966527901	0.356762546431234	2.94335735570665	0.00324673405457492	0.0170420318382185	Up		CG6689	616	743	708	1047	548	584
Cdk2	104.056104548226	-1.21789	0.41406406443359	-2.94131	0.00326824977223949	0.0171389412894434	Down		CG14286	234	361	362	458	272	432
SRPK	4066.74294468959	-0.608509	0.206904746055701	-2.94101	0.00327145318786365	0.0171465018187813	Stable		tobi	6341	8004	9474	16553	14247	12884
Dlip3	541.216808153395	-2.3004	0.782279404950848	-2.94063	0.00327540532975386	0.017157976358716	Down		Hrb98DE	3853	3906	4257	2856	3544	3281
CG44004	15.5960930685233	-2.26415	0.770086413669621	-2.94012	0.00328085972791052	0.0171773037825461	Down		MRG15	632	554	636	1060	406	815
mTerf5	620.904587504027	0.59596983243125	0.202747105806899	2.93947393260877	0.0032876992471752	0.0172029954722829	Stable		Muc96D	62	75	41	4	0	4
CG12194	3080.94259411646	1.17558539832078	0.399951088867587	2.93932290983207	0.00328930181587574	0.0172029954722829	Up		aurA	60	45	69	128	16	61
Pfdn5	2711.48995223421	-0.62451	0.212502576248172	-2.93883	0.00329448908776819	0.0172208712627539	Stable		SdhD	6761	4521	5341	8409	5844	7329
Flo2	890.208976336589	-0.57346	0.195175594685726	-2.93817	0.00330151464264174	0.0172483317320623	Stable		CG11842	68	54	50	114	16	24
Magi	303.472992936727	0.639986159907243	0.2179252638421	2.9367231160998	0.00331700115546727	0.0173106553598729	Stable		Mcm5	188	245	220	414	62	322
CG4238	286.683434095444	0.747714271599926	0.254603988005113	2.93677360460241	0.00331646121218548	0.0173106553598729	Stable		Dpck	685	488	597	610	487	664
CG8223	13.7340694166093	2.42783908095238	0.826809624204731	2.93639431602844	0.00332051942766249	0.017319729683515	Up		ttk	1907	1846	2330	974	1109	1632
CG9541	26.7506919018416	-2.20176	0.750012410784823	-2.93563	0.00332874023863806	0.0173533094497398	Down		CG17917	2	0	1	2	5	15
CG5961	650.027808834239	0.790525844181673	0.269367129198339	2.93475245674686	0.00333813879187331	0.0173929897544448	Stable		Ugt303B1	467	564	783	942	1683	1533
CG42394	1225.24928651451	-0.942511	0.321453669403961	-2.93203	0.00336755313307623	0.0175283314488345	Stable		l(3)05822	791	975	1006	1894	1337	1496
smog	39.9151240308233	-1.45231	0.495328871852539	-2.93201	0.00336771599808081	0.0175283314488345	Down		CG14866	10	12	18	7	11	0
CG15347	106962.134971164	-0.820581	0.279941194974123	-2.93126	0.00337586500636255	0.0175613544131089	Stable		TTLL6B	204	160	114	108	31	142
Taf13	443.168727395962	-0.891579	0.304206210479514	-2.93084	0.00338048078521295	0.017575971945768	Stable		Mps1	81	100	89	45	20	94
mRpL16	1418.64380479423	-0.674349	0.230211910165919	-2.92925	0.00339779539384122	0.0176565630369763	Stable		KrT95D	2799	2511	2561	2687	896	1468
Gs2	10933.4465108735	1.64654046837543	0.562732721640222	2.92597250001064	0.00343381289415585	0.0178342053889108	Up		CG31436	1929	1437	1621	4427	857	2538
Spase22-23	3195.87376731411	-0.755995	0.258456154905975	-2.92504	0.0034441136644708	0.0178739606451547	Stable		Dph2	1807	1485	1658	2044	840	1574
Su(dx)	7122.47610981417	0.676982128221611	0.23145101325907	2.92494778350287	0.00344514026202715	0.0178739606451547	Stable		Mekk1	3642	2996	3644	7024	2706	3921
CG5676	891.868625454421	-0.72833	0.249184081448561	-2.92286	0.00346833458812503	0.0179847099340548	Stable		ChAT	79	62	82	17	9	16
CG42259	214.274482914547	-0.971934	0.332586278935479	-2.92235	0.0034739870581728	0.0179981657712589	Stable		CstF64	650	500	535	829	350	509
CG10413	4544.76823687884	0.430973481003354	0.147477770036927	2.92229453222301	0.00347462791371575	0.0179981657712589	Stable		CG10669	107	95	151	326	160	196
stil	34.229171677276	-2.4953	0.854893852448929	-2.91884	0.00351340113479808	0.0181893261941435	Down		Smg6	2076	2005	2392	3718	2166	3820
CG6870	14.6350966006827	-3.19447	1.09583297060292	-2.91511	0.00355562554794722	0.0183981411260874	Down		CG11168	1776	1489	1841	3850	1264	3153
CG16826	189780.361858829	-3.44112	1.18073	-2.9144	0.00356372746232808	0.0184302653511366	Down		Gba1b	101	41	32	34	43	45
snk	13.6836521234694	-3.01295	1.03420773507399	-2.9133	0.00357634113131906	0.0184786617682079	Down		CG31176	106	84	116	589	13	104
CG15387	273.630927828489	-0.794959	0.272877013257982	-2.91325	0.00357688264371763	0.0184786617682079	Stable		Nep7	64	92	86	20	14	10
CG9932	1000.83066637778	-0.530543	0.182132387968609	-2.91295	0.0035802858415047	0.0184864308198224	Stable		RpL24-like	6579	7167	7276	9467	8234	6472
CG6903	2142.73563791823	0.543867626293082	0.186798812717142	2.91151543407627	0.00359680137356943	0.0185618598987016	Stable		Octbeta2R	24	54	52	66	104	65
ric8a	853.379191178504	0.634740951365528	0.218072332033173	2.91068997817189	0.00360631652315678	0.018601101600363	Stable		CG5412	621	538	555	878	521	683
CG42540	40.1236968131684	-1.58263	0.543889354534389	-2.90985	0.00361607962210602	0.0186415799586641	Down		Pcd	572	457	518	682	268	461
CG32625	42.1555256164427	-2.02382	0.695547487996203	-2.90967	0.00361806963530864	0.0186419649340704	Down		Apc	3741	4814	5727	8014	2381	5090
pyr	431.152884759637	-1.25117	0.430137992860352	-2.90877	0.00362855283058524	0.0186860871429027	Down		CG33099	516	388	412	544	479	548
CG1275	1772.48467771431	0.498877669953862	0.171552145559076	2.90802349529384	0.00363721009578813	0.0187207646019598	Stable		CG6295	641	332	418	5776	138953	94750
CG3700	420.829508865267	-1.05604	0.363188158891838	-2.90769	0.00364105868824394	0.018724113606764	Down		cindr	27185	23787	25841	28501	9296	20756
Dim1	555.871102374721	-0.583215	0.200580235166382	-2.90764	0.00364170831784695	0.018724113606764	Stable		Nlg3	12	12	21	4	0	8
CG15930	10.4461881629047	-3.02352	1.04011803117845	-2.9069	0.00365030667282975	0.0187543963820451	Down		dind	810	746	963	1470	1166	1540
CG31998	389.676254832027	1.52517050366553	0.524690339729725	2.90680118953813	0.00365145187958239	0.0187543963820451	Up		CG31549	1748	1682	1881	3190	1716	1890
CG10300	840.665585852971	1.04021284828018	0.358263873182987	2.90348239424319	0.0036903771933823	0.0189443255396572	Up		CG5447	1673	1629	1949	2973	1727	2682
CG33017	19.6585303383686	-3.30917	1.13995114300689	-2.9029	0.00369723643283908	0.0189595375136053	Down		fru	426	566	564	154	274	307
Sec22	4711.69316305568	-0.430661	0.148350095535862	-2.90301	0.00369597908650298	0.0189595375136053	Stable		CG1750	41	84	105	180	59	100
CG17272	5587.15245818384	-0.598402	0.20620428208454	-2.90199	0.00370806173636474	0.0190050367983349	Stable		CG33331	302	238	257	326	149	202
Jon25Bi	72549.9749433913	2.55216913538162	0.880068545990522	2.89996631172534	0.00373202768145378	0.0191178028545209	Up		Nepl18	134	112	110	57	8	38
Taldo	7819.98237777581	0.559526392148045	0.193075545497324	2.8979661339649	0.00375591143922603	0.0192175610845856	Stable		mbo	570	616	739	1158	572	814
mRpS16	1083.19342623141	-0.592566	0.204485472230193	-2.89784	0.00375742512524056	0.0192175610845856	Stable		Gr94a	239	428	478	305	24	107
zetaTry	9710.00581150671	1.95804087437858	0.675683246157599	2.89786802545919	0.00375708650134936	0.0192175610845856	Up		CG7966	599	420	469	854	1670	787
Ranbp21	1175.31779889588	0.686445868973072	0.236908578905446	2.89751376731294	0.00376133229300898	0.0192274407604288	Stable		CG31343	83046	54911	64174	120300	205196	217309
stops	290.402929008324	-1.32872	0.458671292449576	-2.89689	0.00376876710412255	0.0192553334511416	Down		dgt1	757	805	873	1050	575	890
CG10898	486.86836424301	0.519277516176792	0.179449545770111	2.89372432762815	0.00380702239457202	0.0194303875020291	Stable		CG42613	329	384	386	24	28	75
CG7084	686.884671468531	2.01610986670122	0.696716379414979	2.89373111680554	0.00380694008695581	0.0194303875020291	Up		Nab2	1059	934	1225	1330	814	1432
Bub3	963.706353319594	-0.740746	0.256143872459301	-2.89192	0.00382901229519018	0.0195323777091646	Stable		Spn88Ea	453	578	589	1571	45	240
Daao2	539.79195351946	4.46648611321657	1.54456231334002	2.89174873337293	0.00383104203985338	0.0195324945908292	Up		CG43675	1	10	1	2	7	9
Adk3	444.028426484675	1.09988421854151	0.380429781565612	2.89116223765414	0.00383819922457942	0.0195587398182364	Up		AP-1sigma	2302	2729	2933	4664	3057	5241
Ugt37D1	7271.96642593828	1.61804790704125	0.559741	2.8907105662705	0.00384371938520048	0.0195766199770572	Up		Osi24	2	2	6	224	2	6
Sec3	1227.85060372967	0.789768883194519	0.273338081739814	2.88934815876218	0.00386041394654365	0.0196446420081212	Stable		Vps39	631	677	717	1435	610	1036
whd	8636.32534732736	1.44596145404581	0.500455401422418	2.88929133332566	0.00386111169850363	0.0196446420081212	Up		CG2678	45	38	43	75	80	120
CG16781	13.4157829247129	-2.53378	0.877066355315825	-2.88893	0.00386560666253773	0.0196572359699476	Down		CG1077	292	402	447	657	4	222
Sox100B	2157.99227876912	-1.2095	0.418753012389578	-2.88834	0.00387279496574346	0.0196835056927316	Down		Desat1	5080	6381	6836	21889	26798	30405
superdeath	504.046870877711	0.799861535960926	0.277038336562334	2.88718718819247	0.00388702902026918	0.0197352391519457	Stable		Ets98B	28	10	22	803	4	29
ksr	767.205114826107	0.774834423358281	0.268361004561155	2.88728395776186	0.00388583362535568	0.0197352391519457	Stable		Mlp84B	4473	3663	4192	7975	3377	7162
cl	11329.5076601145	-0.49064	0.170026953216914	-2.88566	0.00390596829521781	0.0198210580903832	Stable		CG14313	15	6	4	5	2	20
papi	1423.77888887302	0.533367871063784	0.184872104648257	2.88506409378844	0.00391333981613579	0.0198481169517716	Stable		CG31546	40	29	63	45	26	62
CG12920	23.4742271097568	-1.6472	0.570993692802483	-2.8848	0.00391659744685638	0.0198542932032569	Down		CG14667	228	296	342	518	264	422
CG15773	2294.10431395819	1.12920678116579	0.391523218794511	2.8841374584184	0.00392487392039712	0.0198812733904454	Up		CG14712	515	585	662	820	469	538
Stt3A	1280.78403657959	0.549203708791805	0.190428159787515	2.88404671559407	0.00392600508131471	0.0198812733904454	Stable		boss	16	10	8	4	4	2
CG17683	1369.41751424992	1.00148513846521	0.347295293441777	2.88367034445027	0.00393069992313531	0.0198946970108559	Up		Mau2	537	341	451	810	372	513
Gr32a	20.6646803785651	-2.52023	0.874046742716312	-2.8834	0.00393408066069026	0.0199014589763504	Down		CG3909	1459	872	1132	1370	612	987
CG6115	3638.57865319555	-0.724794	0.251382599009256	-2.88323	0.00393619018409055	0.0199017865255861	Stable		GstD5	527	1655	2069	570	869	520
drl	511.777384675893	-1.11605	0.387106927908653	-2.88305	0.00393838863436986	0.0199025631247777	Down		p38a	3180	3430	3362	4589	1988	3574
GATAe	3746.73019340052	0.695931585260976	0.241521601990227	2.88144654360622	0.00395854376056375	0.0199850472245926	Stable		poly	1556	1384	1496	2442	1661	2099
CG5877	260.412590026603	1.08275167878966	0.375769549150826	2.88142474885603	0.00395881753303344	0.0199850472245926	Up		TfIIA-L	3705	2801	3543	4982	2278	3617
HtrA2	294.202937139928	0.800739787180697	0.277923820376275	2.88114846038239	0.00396228959254067	0.0199877385151504	Stable		Fst	31427	33932	36259	27145	21079	27659
Vps8	792.470223795583	0.508175437560734	0.176395154230725	2.88089227721097	0.0039655114633469	0.0199877385151504	Stable		betaGlu	805	465	750	869	729	1262
mnb	4079.57927527567	-0.797056	0.276656282840167	-2.88103	0.00396374629644921	0.0199877385151504	Stable		Fip1	1366	1507	1597	1702	1008	2382
CG10026	79.7704234650894	3.37278603956482	1.17162196242893	2.87873234517777	0.00399277043291213	0.0201147177140444	Up		Hrb87F	3617	4115	4544	2750	2815	3908
CG34120	96.6215819048968	2.77137168671549	0.962841678113068	2.87832542952098	0.00399792483102374	0.0201302650700228	Up		sgll	3001	2190	2389	5331	3989	5105
L2HGDH	1740.52230629236	0.799819781502895	0.278101151250417	2.87600313018013	0.00402745717903215	0.0202684802086453	Stable		tbrd-1	12	6	14	0	2	6
Gapvd1	3325.05591343476	0.759764093481168	0.264232266700048	2.87536455320061	0.00403561251329112	0.0202990266624612	Stable		Naam	451	1145	1216	841	56	362
CG1722	19.7722499866823	-2.00597	0.697704929330885	-2.8751	0.00403898582978696	0.0203055005585312	Down		CG7483	1516	1446	1791	3039	1716	2325
Pvf2	360.533940876973	-1.7926	0.623746330247023	-2.87393	0.0040539967565733	0.0203704442084295	Down		CG9636	91	139	174	431	151	437
IRSp53	77.302822771652	2.89428125715953	1.00766613971792	2.87226209463558	0.004075448082416	0.0204612465869414	Up		Coq2	628	539	627	848	681	598
CoRest	1265.7454117654	0.662762155445517	0.23075084254537	2.87219820363258	0.0040762721804253	0.0204612465869414	Stable		Kaz-m1	8216	7178	7550	11184	13097	10553
CG11537	2651.00425217097	0.547218657315134	0.190614591256838	2.87081200713434	0.00409418931306264	0.0205300075136727	Stable		VhaAC45RP	26	32	36	36	26	52
CG7139	2016.13399125312	0.756422716746625	0.263475972395006	2.87093623707208	0.00409258068171212	0.0205300075136727	Stable		CG42724	862	910	934	892	1091	1372
ox	752.19129805291	0.902399340492166	0.314403157941085	2.87019808071159	0.00410214736505845	0.0205593204449608	Stable		lute	1237	1362	1521	3056	735	1852
CG11384	230.008319733069	1.28647536119412	0.448271588000327	2.86985701443382	0.00410657451685463	0.0205709159920464	Up		omd	1375	1027	1203	2892	1615	1250
mag	24068.6879312813	3.5095895459381	1.22325545772372	2.86905692819787	0.00411697691844843	0.0206124158164911	Up		Brd8	729	706	770	988	483	617
CG13494	22.8163695192607	-2.97656	1.03785626206321	-2.86799	0.00413088291760879	0.0206607828556456	Down		Mtl	494	784	930	599	194	631
Nep1	1847.14002722828	1.4118395818023	0.492256805266168	2.86809560923979	0.0041295072255405	0.0206607828556456	Up		Wdr24	362	285	361	563	410	494
Ilp3	2074.13226424538	-1.81884	0.634382738498327	-2.8671	0.00414253175441704	0.0207084034749569	Down		Whamy	14872	13126	14406	18933	9719	17116
CG1635	20.1002125808301	2.16480584747255	0.755259072626653	2.86630896063751	0.00415288724973923	0.0207454525940794	Up		Xe7	1795	1604	1775	2145	1564	2705
CG11357	526.001170008437	1.25315083965583	0.437215526675211	2.86620845601109	0.00415420601108197	0.0207454525940794	Up		AP-1mu	3271	2518	3059	6453	2910	4777
CG4806	805.079065246019	1.00243994358321	0.349866582717115	2.86520631892909	0.00416737624944488	0.020783226631452	Up		cry	2862	1431	2112	3640	2293	3381
CG3500	1017.8880566904	-0.918412	0.320546256746829	-2.86515	0.00416817614143576	0.020783226631452	Stable		CG10435	1483	1399	1819	2795	1019	1875
Ref2	16.7717175044757	-2.72576	0.95131103754284	-2.86527	0.00416658821455736	0.020783226631452	Down		stac	392	552	544	1188	627	875
Efr	2582.37095159883	1.12149611077201	0.391502812326724	2.86459273205956	0.00417545878771545	0.0208088788432332	Up		Nepl16	189	202	274	336	100	202
Dbp73D	221.100719233658	0.714926602468707	0.249651862134921	2.86369425148664	0.00418731977936739	0.0208573098324375	Stable		CG5986	474	596	626	739	655	939
CG14252	106.736374097194	-1.33334	0.46566997297345	-2.86326	0.00419302474394821	0.0208643710801881	Down		su(Hw)	680	700	810	1110	828	1730
CG12170	1399.44056056634	0.535694558218045	0.187081768163901	2.86342471249644	0.00419088396385199	0.0208643710801881	Stable		CG1907	3996	3210	3639	6628	5100	6534
Desat2	119.056963019085	2.01804476695283	0.704988683857821	2.86252079382287	0.00420285681632691	0.0209026087855441	Up		CG11318	6687	4578	4933	6647	3388	6370
CG7886	52.391	-1.75202	0.612138871879756	-2.86212	0.00420812565489856	0.0209155656025372	Down		CG6966	2342	2804	3198	3950	1991	3665
Tsen54	38.866485343859	-1.60017	0.55910837195669	-2.862	0.00420975989061651	0.0209155656025372	Down		Acp98AB	125	51	81	12	10	31
Neto	131.174923332571	1.33734968892149	0.467351612871286	2.86154931766506	0.0042157590871268	0.0209346853035741	Up		hdc	8343	10599	10972	1525	762	1586
galene	159.096038921986	0.858334022265476	0.300163673295595	2.8595532991769	0.00424238121287542	0.0210561429601818	Stable		Sccpdh1	3582	2580	2727	6677	4086	3134
mRpL32	652.186608877609	-0.755896	0.264474374340635	-2.85811	0.00426177211834379	0.0211308344512685	Stable		CG5515	1717	1339	1560	2215	1025	1420
CG32681	28.4948913128942	3.00530427692109	1.05147076179345	2.85819100836913	0.00426063837020134	0.0211308344512685	Up		CG3281	157	178	139	379	186	300
Nep5	37.4209568241648	-2.73595	0.95751690944791	-2.85734	0.00427204112971109	0.0211709655374125	Down		Mhcl	1337	1333	1567	2522	1434	2106
CG10591	14.3202965881314	3.21219755348584	1.12467786221637	2.8561045445988	0.00428873892091202	0.0212428986856166	Up		CG31300	1610	1547	1622	2846	7621	5029
AlaRS	5922.79277421363	0.515185777088038	0.180403027689358	2.8557490619013	0.00429354329278113	0.0212558783665508	Stable		CG31368	260	343	299	568	452	635
grn	94.7144540734567	-2.13376	0.747353441691117	-2.85508	0.00430253967345059	0.0212895875148422	Down		Sec10	683	687	707	1050	1126	1212
CG16953	3650.34748061308	0.615436491028608	0.215640268517528	2.85399612632454	0.00431730577435744	0.0213517973078358	Stable		corto	1617	1326	1546	534	696	644
SCaMC	6486.52566178242	-0.726165	0.254460482793093	-2.85374	0.00432073385913456	0.0213578987561994	Stable		CG5728	250	326	386	943	1113	999
CG13082	174.331796310475	-1.43257	0.502199886293998	-2.85259	0.00433642025656635	0.0214245575417057	Down		Ugt302E1	3778	2386	2581	5082	10897	15919
Kah	229.783133387382	-1.30032	0.456380612350231	-2.8492	0.0043829405267208	0.0216434095111991	Down		CG31370	665	817	935	1067	505	874
Tep2	696.560687154704	-1.41602	0.497083021182869	-2.84866	0.00439039907044675	0.0216692465277172	Down		CG7518	3120	3131	3302	5973	3207	4333
Mst84B	26.5873994553444	-2.08198	0.731093760499527	-2.84776	0.00440274756643971	0.0217191799615599	Down		Cnx99A	7715	7345	7784	11581	10418	15334
ctp	3991.11935032095	-1.3348	0.468773071922795	-2.84743	0.00440736572256276	0.0217309476077525	Down		scpr-C	134	53	88	128	50	38
CG7135	13.9660069090461	-2.4242	0.851513429153316	-2.84693	0.00441437371120344	0.0217544806739965	Down		Bdbt	714	625	701	938	459	593
CG30047	1686.83948478941	0.964510392404116	0.339011535328354	2.84506658886969	0.00444021396984854	0.0218707502877206	Stable		CG31388	120	43	109	139	54	79
cactin	1750.51098452654	-0.641488	0.22554989571899	-2.84411	0.00445360192165167	0.0219255981302153	Stable		Paip2	1899	2458	2135	383	1653	963
Dnah3	39.3788741993022	-1.89674	0.667146510629757	-2.84306	0.00446831243258621	0.0219868983348643	Down		beta-PheRS	2456	2030	2269	2973	2247	2703
Sec24CD	4228.54622841428	0.613057022379021	0.215734546376461	2.84171929195441	0.00448709807254429	0.0220681786458179	Stable		Nup98-96	2394	2417	2826	5113	2252	3577
CG4617	461.957013585156	0.759199720839405	0.267295600788934	2.84030009696604	0.00450711115693193	0.0221554105507164	Stable		Capa	5	1	4	1	0	5
Tango10	1145.03626192407	0.671700039755093	0.23652553951787	2.83986262593154	0.00451329653500018	0.0221746164437944	Stable		CG5916	119	209	208	747	543	458
Vps29	1708.34247253386	-0.674819	0.237660160163217	-2.83943	0.00451946345370803	0.0221937123082443	Stable		hd	114	154	160	261	88	166
CG14050	18.3028680919608	-2.48759	0.876265556754707	-2.83885	0.00452762929044593	0.0222226000423148	Down		FBXO11	742	1022	1070	812	928	1036
Pka-R2	2478.71846623579	-1.15409	0.406793017603201	-2.83706	0.00455315450894756	0.0223366193727755	Down		Nup93-2	204	202	258	663	448	527
CG12773	6808.47049852105	0.727781647792703	0.25654221626969	2.83688844033227	0.00455555264450322	0.0223371253848614	Stable		5-HT7	68	92	128	20	28	6
mei-S332	137.931245575276	-0.928931	0.327654540110989	-2.83509	0.00458123735452466	0.0224517538628341	Stable		hb	72	82	66	66	56	51
CG12398	28.6217526236118	-1.81487	0.640195539509507	-2.83487	0.00458440273075105	0.022455959626774	Down		twf	3050	2368	2725	4184	1367	3077
Lon	1635.1225921914	0.656532445262245	0.231747069669536	2.83296978122933	0.0046117745482202	0.0225786728761706	Stable		Nmdmc	1689	1138	1285	1224	322	806
CG7420	276.180789961004	0.885813786522124	0.312762627870163	2.8322238899011	0.00462254693748176	0.0226200348630015	Stable		CG7601	1214	764	906	1354	979	1374
pds5	1055.54349161801	0.814407822286574	0.287741663286297	2.83034376386521	0.00464980146679155	0.0227419686815488	Stable		CG4733	161	126	227	253	162	263
Atx2	4309.1169191255	-0.879611	0.310801740781813	-2.83013	0.00465284858056437	0.0227454421067971	Stable		PR-Set7	325	325	450	410	303	651
eRF1	4700.18623055564	0.559148028642458	0.197751670728226	2.82752619274153	0.0046909177775068	0.0229200314901976	Stable		CG6678	78	87	104	157	178	109
Akt	3148.21099672491	-0.780879	0.27620945771535	-2.82713	0.00469677010994545	0.0229256085657468	Stable		ATPsynC	82067	74005	75853	84876	79019	67200
tou	1233.76563773215	-0.578501	0.204617889546399	-2.82723	0.00469530465839922	0.0229256085657468	Stable		CG14543	533	435	548	686	411	443
zye	18.4643713085637	-2.5267	0.894041491754884	-2.82616	0.00471100036603601	0.0229747675900081	Down		Ndc1	643	606	594	1147	413	876
Erk7	13.6412925687671	-2.87152	1.0160659365293	-2.82612	0.0047115623250443	0.0229747675900081	Down		lap	730	1009	1248	1036	1158	1680
CG11089	1083.1224867359	0.481092410529452	0.170285544980941	2.82520991774902	0.00472496497029359	0.0230285849052917	Stable		Rpt5	4412	4745	4713	6101	3438	6131
CG1434	638.610454092161	0.657187101710723	0.232679332602744	2.82443264023258	0.00473644029031975	0.0230729596324735	Stable		CG31207	168	100	95	12	13	6
[truncated: 7,834 more rows]

## Sheet: Fig3 data statistical approach
Fig.3D				Fig.3F				Fig.3H				Fig.3I				Fig.3L				Fig.3M				Fig.3N				Fig.3O				Fig.3Q
p-values by unpaired t test				p-values by unpaired t test				p-values by unpaired t test				p-values by unpaired t test				p-values by unpaired t test				p-values by Kruskal-Wallis test				p-values by unpaired t test				p-values by Kruskal-Wallis test				p-values by unpaired t test
Old+Aspirin vs Old，Pex5, p=0.0119				Old vs Young，Pex5, p=0.0009				Old vs Young，Pex5, p=0.0045				Old vs Young，Pex5, p<0.0001				Old vs Young，Pex5, p<0.0001				Old vs Young， p=0.0047				Old+Aspirin vs Old，Pex5, p=0.0004				Old vs Young，P<0.0001				Old+Aspirin vs Old，Pex5, p=0.0008
Old+Aspirin vs Old，Pex7, p=0.1544				Old vs Young，Pex7, p=0.0001				Old vs Young，Pex7, p=0.0060				Old vs Young，Pex7,p=0.0003								Old+Aspirin vs Old，p<0.0001				Old+Aspirin vs Old，Pex7, p=0.3416				Old+Aspirin vs Old，p=0.0048				Old+Aspirin vs Old，Pex7, p=0.7412
Old+Aspirin vs Old，Pex2, p=0.1323				Old vs Young，Pex2, p=0.3815								Old vs Young，Pex2, p=0.3958												Old+Aspirin vs Old，Pex2, p=0.0836								Old+Aspirin vs Old，Pex2, p=0.0633
Old+Aspirin vs Old，Pex13, p=0.4891				Old vs Young，Pex10, p=0.8533								Old vs Young，Pex3, p=0.3045												Old+Aspirin vs Old，Pex11b, p=0.3217								Old+Aspirin vs Old，Pex10, p=0.9587
				Old vs Young，Pex12, p=0.3603																				Old+Aspirin vs Old，Pex13, p=0.3911								Old+Aspirin vs Old，Pex11a, p=0.7260
p-values by Mann Whitney test																																Old+Aspirin vs Old，Pex11b, p=0.5148
Old+Aspirin vs Old，Pex14, p=0.7																								p-values by Mann Whitney test								Old+Aspirin vs Old，Pex13, p=0.0880
																								Old+Aspirin vs Old，Pex11a, p=0.4414
