# Supplementary material for: Aging-related peroxisomal dysregulation disrupts intestinal stem cell differentiation through alterations of very long-chain fatty acid oxidation
Source: PLoS Biol. 2025 Dec 19;23(12):e3003552. doi: 10.1371/journal.pbio.3003552 (PMC12716710; doi:10.1371/journal.pbio.3003552)
Supplement: S4 Data — (XLSX) [file pbio.3003552.s012.xlsx]

## Sheet: Fig4 data 
Fig.4C				Fig.4D				Fig.4G				Fig.4I					Fig.4J					Fig.4K
Cat-GFP expression per cell				ACOX1 expression per cell			Ration of Pre-EC cells to total cells per ROI					Eating percentage					Quantification of the ration of “Homeostasis”					Quantification of the ration of “Homeostasis”
UAS-LacZ	Pex5 RNAi			UAS-LacZ	Pex5 RNAi		UAS-LacZ (40 Days)	UAS-LacZ (20 Days)	Pex5 RNAi (20 Days)	Pex5 RNAi+Aspirin (20 Days)		UAS-LacZ (40 Days)	UAS-LacZ (20 Days)	Pex5 RNAi (20 Days)	Pex5 RNAi+Aspirin (20 Days)		UAS-LacZ (40 Days)	UAS-LacZ (20 Days)	Pex5 RNAi (20 Days)	Pex5 RNAi+Aspirin (20 Days)		UAS-LacZ (40 Days)	UAS-LacZ (20 Days)	Pex5 RNAi (20 Days)	Pex5 RNAi+Aspirin (20 Days)
81949.5	30248			14438.2	28696.5		0.097297		0.126761	0.057143		65.4	88.8	65	57.8		25	75	23	31		13	31	23	3
69024.4	33372.8			22327.9	36532.3		0.060465	0.075556	0.09622	0.066116		58	82.4	52.6	66.4		32	78	40	33		15	22	12	15
44594.4	17023.5			42982.9	35184		0.076923	0.072115	0.092342	0.114804		63.5	88.6	66.7	51.3		37	86	29	41		4	18	8	7
99568.9	34311.3			50916	4151.23		0.061798	0.11276	0.051873	0.156442												7	17	7	7
53224.7	91624.2			42453.2	30541.5		0.088824		0.138728	0.090909												5	19	12	9
94813.5	38997			25435.5	37635.9		0.074348		0.102828	0.173594												19	12	14	11
21920.4	5710.86			37842	36437.1		0.094554	0.078853	0.139159													5	14	14	17
104501	22812.7			55255.3	32615.4		0.098446	0.048035	0.090909	0.084592												18	17	19	13
116584	27752.2			60575.7	21263.4		0.076271	0.100324	0.121065	0.052342												17	13	5	18
36027.7	18899.5			6195.4	22159.1		0.085714		0.118033	0.196667												14	19	11	4
91252.8	15835.9			33156.2	27949.7		0.073733	0.050336	0.066148	0.0875												6	20	14	22
107219	17820.5			37652.1	24180.8		0.064865	0.087819	0.069519	0.106796												19	21	14	15
117151	16509.5			64359.6	28775.3		0.080189	0.072848	0.09621	0.096419												4	28	11	11
95036.4	17082.4			28169.8	8154.59		0.074194		0.146718	0.13806												8	26	10	19
82675.8	16544.6			38343.2	27400.9		0.149733	0.088889	0.104575	0.13253												8	23	13	14
68659.1	13896.7			84941.6	16303.6		0.066148	0.077778	0.149296	0.080882												11	8	13	16
65500.6	39811.1			88646.5	22984.8		0.092233	0.035533	0.123656	0.172973												21	17	12	9
48856.6	15758.4			36622.1	29116.5		0.189286	0.067633	0.078358	0.084367												12	21	3	16
26820.1	25850.2			64121.2	34262.1		0.105747		0.052459	0.138702												18	15	19	8
75885.6	11583.9			39494.7	33873.3		0.184668	0.039474	0.169451	0.088517												13	14	9	12
65685.2	15071.4			70307.3	5855.5		0.094595		0.123596	0.078481												11	18	9	15
77177.8	20569.2			43138.8	14866.1		0.17438	0.042918	0.064725	0.126263												14	25	12	11
61489.5	19400.1			61468.1	21689.9		0.121429		0.157233	0.126521												9	22	8	5
153765	17498.2			87131.1	1985.73		0.122677	0.080586		0.106017												10	22	10	5
138715	25053.7			120112	30240		0.084249	0.055147	0.079365	0.113636												12	29	17	6
95707.8	33004.1			44135.8	58020.5		0.055276	0.094488	0.070175	0.085809												15		15	8
43101.8	25578			46487.7	7862.72		0.092807	0.069909		0.041667												17		17	14
87154.8	92067.1			51798.8	12408.4		0.094595	0.09375	0.106897	0.053073												14		13	11
55168.5	34242.4			58552.1	32388.2		0.07438		0.100279	0.090278												5		9	7
52760.6	144853			71604.5	28168.8		0.121429		0.065421	0.067925												13		10	13
81108.4	114872			121026	14539.5		0.122677			0.108359														11
81189.5	26641.3			71483.3	45013.4		0.084249																	9
54363.6	23186.8			83010.8	21845		0.055276																	11
63584.1	43341.8			103392	27318.7		0.092807
145291	124376			102717	41322.5		0.14
48396.1	47000.1			68281.6	25550.8		0.064516
95005.2	46439.4			84030.5	8052.35		0.131498
56726.9	76263			95532.7	15453.3		0.084
34694.3	88499.1			66475.9	17094.7		0.09375
25633.2	127948			90401.7	33495.2		0.086466
27458.5	101264			44943.1	16071.5		0.10978
99172.2	38399			30719.3	22523.8		0.122995
115311	30174.7			46353.8	4864.42		0.15035
115242	21150.6			70982.6	34661		0.105455
91532	18039.4			36637.1	24160.5		0.107383
69270.3	8990.9			20677.9	34943.9
42607.5	28627.7			48754.4	17936
21618.9	14185.1			30519.8	36275.7
38665.8	21689.6			88613.4	34495.9
68260.8	23577			40469.6	28939.2
71484.7	7966.17			53973.9	11395.4
82154.2	44000			45275.2	14508
36951	16143.8			22524.2	18327.9
65966.4	12661.6			41439.5	13360.2
23651.2	22418.5			60619.2	34774.6
48415.4	28620			19325.5	18284.6
116789	30774.5			48696.2	26595.4
120276	45855			53892	6524.38
68173.3	93363.1			34047.1	7210.2
48156.3	71474.7			48415.7	8274.65
71749	74821.9			46134.4	1776.17
22994	89318.2			39286	10980.1
79805.5	26483.7			74873	7909.86
40065.7	69659.8			31676	15148.5
39373.8	62154.7			15204.9	5851.91
93539.4	31017.4			13275	14375.3
23378.9	25128.5			17550.8	2633.2
19150	16962			17366.3	12251.5
29197.7	31545.6			16469.6	4109.1
19053.5	56386.6			34675.5	5949.35
19691.4	65628.8			19711.8	7953.31
50083.1	53338			23058.9	4537.92
34170.8	95679.5			8657.52	17429.5
47393	37339.9			18607.7	13225.8
39467.2	51964.7			32622.8	10927.4
30349.7	41796.2			41600.9	4360.84
20454.9	53614.6			44783.6	21200.8
38795.8	50395.3			29148	18583.8
65693.8	40040.2			16651.4	8597.16
15608.3	55855.4			28129.7	6576.2
14201	79509.9			17344.3	6157.33
16906.3	86879			20981.5	4421.35
	78492.7			19564.3	6969.15
	28761.9			24311.2	3948.43
	37723.1			6532.7	5718.51
	39029.9			10376.8	7776.33
	73075			5937.11	7772.16
	90824.5			39739.3	15203
	54234.1			16331.4	18562.4
	41318.5			30018.1	10521.9
	45386.3			10493.7	11349
				9809.25	11792
				23733.4	10797.9
				19261.2	9460.88
				18819.3	10865.1
				10323.6	2988.64
				46727.6	21522.9
				30649.1	13974.2
				11822.2	11541.5
				15037.5	12838.5
				31834.3	16077
				107904	5356.6
				81255.7	3742.41
				85218.6	7556.05
				77389.7	1510.49
				89562.2	9874.18
				61286.4	5046.51
				82378.3	11183
				73363.8	4761.27
				62749.4	11352.1
					14946

## Sheet: Fig4 data statistical approach
Fig.4C				Fig.4D				Fig.4G				Fig.4I				Fig.4J				Fig.4K
p-values by Mann Whitney test				p-values by Mann Whitney test				p-values by Kruskal-Wallis test				p-values by one-way ANOVA				p-values by one-way ANOVA				p-values by one-way ANOVA
esg>Pex5 RNAi vs esg>UAS-lacZ ， p<0.0001				esg>Pex5 RNAi vs esg>UAS-lacZ ， p<0.0001				esg>UAS-lacZ (20 Days) vs esg>UAS-lacZ (40 Days) ， p=0.0153				esg>UAS-lacZ (20 Days) vs esg>UAS-lacZ (40 Days) ， p=0.0049				esg>UAS-lacZ (20 Days) vs esg>UAS-lacZ (40 Days) ， p<0.0001				esg>UAS-lacZ (20 Days) vs esg>UAS-lacZ (40 Days) ， p<0.0001
								esg>Pex5 RNAi (20 Days) vs esg>UAS-lacZ (20 Days) ， p=0.0058				esg>Pex5 RNAi (20 Days) vs esg>UAS-lacZ (20 Days) ， p=0.0040				esg>Pex5 RNAi (20 Days) vs esg>UAS-lacZ (20 Days) ， p<0.0001				esg>Pex5 RNAi (20 Days) vs esg>UAS-lacZ (20 Days) ， p<0.0001
								esg>Pex5 RNAi+Aspirin (20 Days) vs esg>Pex5 RNAi (20 Days) ， p>0.9999				esg>Pex5 RNAi (20 Days) vs esg>UAS-lacZ (40 Days) ， p=0.9979				esg>Pex5 RNAi (20 Days) vs esg>UAS-lacZ (40 Days) ， p=0.9992				esg>Pex5 RNAi (20 Days) vs esg>UAS-lacZ (40 Days) ， p>0.9999
								esg>Pex5 RNAi (20 Days) vsesg>UAS-lacZ (40 Days) , p>0.9999				esg>Pex5 RNAi+Aspirin (20 Days) +vs esg>Pex5 RNAi (20 Days) ， p=0.9300				esg>Pex5 RNAi+Aspirin (20 Days) +vs esg>Pex5 RNAi (20 Days)， p=0.8487				esg>Pex5 RNAi+Aspirin (20 Days) +vs esg>UAS-Pex5 (20 Days) ， p=0.9659
