# Supplementary material for: Aging-related peroxisomal dysregulation disrupts intestinal stem cell differentiation through alterations of very long-chain fatty acid oxidation
Source: PLoS Biol. 2025 Dec 19;23(12):e3003552. doi: 10.1371/journal.pbio.3003552 (PMC12716710; doi:10.1371/journal.pbio.3003552)
Supplement: S5 Data — (XLSX) [file pbio.3003552.s013.xlsx]

## Sheet: Fig5 data 
Fig.5B					Fig.5D			Fig.5E			Fig.5F			Fig.5G					Fig.5H
Ration of Pre-EC cells to total cells per ROI					The intensity of GFP-SKL per peroxisome in esg+ cell			Quantification of the ration of “Homeostasis”			The deposits in indicated treatment			female Lifespan analysis					male Lifespan analysis
UAS-LacZ (10 Days)	UAS-Pex5 (10 Days)	UAS-LacZ (40 Days)	UAS-Pex5 (40 Days)		UAS-LacZ (40 Days)	UAS-Pex5(40 Days)		UAS-LacZ (40 Days)	UAS-Pex5 (40 Days)		UAS-LacZ (40 Days)	UAS-Pex5 (40 Days)		Days	Control	Pex5 RNAi	UAS-Pex5		Days	Control	Pex5 RNAi	UAS-Pex5
0.045161	0.060606	0.02973	0.031621		21	29		33.3	66.7		5	21		9	1				1	0
0.031963	0.02924	0.064615	0.026596		11	21		33.3	76.9		15	11		9	1				3	1
0.039286	0.022124	0.060547	0.015748		14	17		30.8	75		10	18		16	1				5	0
0.05597	0.018265	0.08776	0.035326		31	15					5	16		25	1				7	0
0.051887	0.045198	0.072539	0.029605		16	13		Eating percentage			11	18		28	1				9	0
0.019704	0.026944	0.047619	0.040541		18	9		UAS-LacZ (40 Days)	UAS-Pex5 (40 Days)		18	12		28	1				11	0
0.008734	0.024631	0.025559	0.018634		11	24		72	83.3		13	11		28	1				13	1
0.016129	0.019169	0.073529	0.023166		21	28		71.4	76.5		17	15		32	1				15	1
0.016129	0.022293	0.049645	0.034483		15	16		65.2	84.3		13	21		35	1				17	0
0.031153	0.015625	0.044211	0.005155		19	15					18	19		35	1				19	1
0.02449	0.012887	0.033413	0.019231		27	20					17	20		37	1				19	1
0.027237	0.017274	0.057395	0.014493		15	21					11	17		40	1				21	1
0.030075	0.012146	0.094183	0.021739		3	22					14	22		43	1				21	1
0.057554	0.016393	0.084848	0.035088		12	25					5	15		44	1				23	0
0.05598		0.076605	0.014218		9	31					18	11		44	1				25	0
0.036424		0.08686	0.009479		15	30					15	28		45	1				27	1
0.031579		0.05665	0.044335		10	18					12	22		45	1				29	1
0.028846		0.068768	0.009926		15	27					10	23		46	1				31	1
0.030534		0.047222	0.055718		17	29					14	21		46	1				33	1
0.028302		0.118519	0.057143		9	11					13	12		47	1				33	1
		0.14717	0.026316		8	9					15	20		47	1				35	1
		0.062738	0.011905		14	17					19	25		48	1				35	1
		0.075294	0.035948		18	15					9	12		48	1				35	1
		0.055882	0.04451		21	23					4	23		48	1				37	1
			0.052147		5	31					14	11		48	1				37	1
			0.00274		3	44					13	21		49	1				37	1
			0.012821		16	30					10	15		49	1				39	1
					7	19					11	24		49	1				39	1
					13	14					16	17		49	1				39	1
					12	32					5	18		50	1				39	1
											8	18		50	1				39	1
											5	17		50	1				39	1
											14	6		51	1				41	1
											13			51	1				41	1
											4			52	1				41	1
											16			52	1				41	1
														52	1				43	1
														52	1				45	1
														52	1				45	1
														52	1				47	1
														53	1				47	1
														53	1				47	1
														55	1				49	1
														55	1				51	1
														55	1				51	1
														55	1				53	1
														56	1				53	1
														56	1				53	1
														56	1				53	1
														57	1				55	1
														8		1			57	0
														9		1			59	1
														16		1			59	1
														17		1			61	1
														20		1			62	1
														21		1
														23		1
														25		1			1		0
														26		1			3		0
														27		1			5		1
														28		1			7		0
														29					9		0
														29		1			11		1
														30		1			13		0
														32		1			15		1
														32		1			17		1
														33		1			19		0
														36		1			21		1
														36		1			23		0
														37		1			25		1
														37		1			25		1
														38		1			25		1
														38		1			25		1
														38		1			27		1
														39		1			27		1
														41		1			29		0
														41		1			31		1
														41		1			33		1
														41		1			33		1
														41		1			33		1
														42		1			33		1
														42		1			33		1
														42		1			35		1
														43		1			35		1
														43		1			35		1
														44		1			35		1
														45		1			35		1
														45		1			35		1
														46		1			35		1
														46		1			35		1
														47		1			37		1
														47		1			37		1
														47		1			37		1
														47		1			37		1
														48		1			37		1
														49		1			37		1
														50		1			39		1
														50		1			39		1
														50		1			39		1
														53		1			41		1
														19			1		41		1
														21			1		41		1
														33			1		43		1
														34			1		43		1
														39			1		45		1
														42			1		47		1
														43			1		49		0
														43			1		51		1
														44			1		53		1
														45			1		53		1
														46			1
														46			1		1			0
														47			1		3			0
														47			1		5			0
														47			1		7			1
														48			1		9			0
														48			1		11			0
														50			1		13			0
														50			1		15			0
														51			1		17			0
														51			1		19			1
														51			1		21			0
														52			1		23			1
														52			1		25			1
														53			1		27			1
														53			1		27			1
														53			1		27			1
														54			1		29			0
														54			1		31			1
														55			1		31			1
														56			1		33			1
														56			1		33			1
														56			1		35			1
														56			1		35			1
														56			1		35			1
														56			1		35			1
														57			1		37			1
														57			1		37			1
														58			1		39			1
														59			1		41			1
														60			1		41			1
														60			1		41			1
														61			1		43			1
														61			1		43			1
														62			1		45			1
														62			1		47			0
														63			1		49			1
																			49			1
																			51			1
																			51			1
																			53			1
																			53			1
																			55			1
																			55			1
																			55			1
																			55			1
																			57			1
																			59			1
																			59			1
																			61			1
																			61			1
																			61			1
																			62			0
																			63			1
																			63			1
																			64			1
																			66			1

## Sheet: Fig5 data statistical approach
Fig.5B					Fig.5D				Fig.5E				Fig.5F			Fig.5G				Fig.5H
p-values by Kruskal-Wallis test					p-values by unpaired t test				p-values by unpaired t test				p-values by Mann Whitney test			p-values by log-rank test				p-values by log-rank test
esg>UAS-lacZ (10 Days) vs esg>UAS-lacZ (40 Days) ， p=0.0011					esg>UAS Pex5 (40 Days) vs esg>UAS-lacZ (40 Days) ， p=0.0002				esg>UAS Pex5 (40 Days) vs esg>UAS-lacZ (40 Days) ， p=0.0002				esg>Pex5 RNAi (40 Days) vs esg>UAS-lacZ (40 Days) ， p<0.0001			esg> Pex5 RNAi vs Control ，P<0.0001				esg> Pex5 RNAi vs Control ，P=0.0033
esg>UAS-Pex5 (40 Days) vs esg>UAS-lacZ (40 Days) ， p<0.0001																esg> UAS-Pex5 vs Control ，P=0.0004				esg> UAS-Pex5 vs Control ，P=0.0295
esg>UAS-Pex5 (10 Days) vs esg>UAS-lacZ (10 Days) ， p=0.6582									p-values by unpaired t test
									esg>UAS Pex5 (40 Days) vs esg>UAS-lacZ (40 Days) ， p=0.0225
