# Supplementary material for: Aging-related peroxisomal dysregulation disrupts intestinal stem cell differentiation through alterations of very long-chain fatty acid oxidation
Source: PLoS Biol. 2025 Dec 19;23(12):e3003552. doi: 10.1371/journal.pbio.3003552 (PMC12716710; doi:10.1371/journal.pbio.3003552)
Supplement: S6 Data — (XLSX) [file pbio.3003552.s014.xlsx]

## Sheet: Fig6 data 
Fig 6B, 6C											Fig 6D														Fig. 6E
Index	Young_1	Young_2	Young_3	old_1	old_2	old_3	old_Aspirin_1	old_Aspirin_2	old_Aspirin_3		Index	old_1	old_2	old_3	old_Aspirin_1	old_Aspirin_2	old_Aspirin_3	mean_old	mean_old_Aspirin	Fold_Change	Log2FC	Pvalue	Change		FFAs	Young			Old			Old+Aspirin
C10-0	1.24301	1.46056	1.94502	1.70463	0.585966	1.03038	1.3608	2.04501	0.956834		C10-0	1.70463	0.585966	1.03038	1.3608	2.04501	0.956834	1.10699	1.45422	1.31366	0.393597	0.487502	Stable		C20-0	26.5608	21.8009	25.3043	41.6262	35.0834	40.9463	26.9106	19.9783	22.9152
C22-6n3	397.94	299.561	388.19	542.864	406.336	582.553	560.079	542.545	502.607		C22-6n3	542.864	406.336	582.553	560.079	542.545	502.607	510.584	535.077	1.04797	0.067597	0.684487	Stable		C20-1(cis-11)	72.2711	91.2878	77.4708	185.072	142.897	172.043	82.6677	53.9134	76.6891
C23-0	1.93089	2.08075	2.64754	2.83667	2.46155	2.50164	1.40853	1.07648	2.68332		C23-0	2.83667	2.46155	2.50164	1.40853	1.07648	2.68332	2.59995	1.72278	0.662618	-0.59375	0.156744	Stable		C20-1T	10.3067	13.8734	10.8442	20.1194	12.8915	16.8135	10.7907	9.23103	11.2657
C24-0	8.29756	12.6957	10.8959	14.0474	10.8864	13.621	10.0945	9.22078	11.5981		C24-0	14.0474	10.8864	13.621	10.0945	9.22078	11.5981	12.8516	10.3045	0.801804	-0.318679	0.102937	Stable		C21-0	1.80569	1.30632	1.88683	3.17024	2.72179	2.44639	1.52683	0.793791	1.9567
C9-0	0.273402	1.2975	1.92025	1.53181	1.31432	2.59718	0.58476	0.813591	1.60837		C9-0	1.53181	1.31432	2.59718	0.58476	0.813591	1.60837	1.81444	1.00224	0.552369	-0.856296	0.181891	Stable		C22-0	10.6987	11.9891	11.9833	19.4093	16.4115	18.2526	11.1127	9.2962	13.7708
C13-0	0.559167	0.517863	0.647972	0.389586	0.341575	0.747762	0.583637	0.578525	0.227174		C13-0	0.389586	0.341575	0.747762	0.583637	0.578525	0.227174	0.492974	0.463112	0.939425	-0.0901504	0.872202	Stable		C24-1	4.96702	6.37265	5.15254	15.7975	19.6787	15.2545	6.36218	6.21244	6.64209
C14-1	3.46479	4.98449	5.22662	5.2381	1.4223	1.44673	5.01031	1.78895	4.86439		C14-1	5.2381	1.4223	1.44673	5.01031	1.78895	4.86439	2.70238	3.88788	1.43869	0.524755	0.511323	Stable		C22-1n9	10.573	13.2109	12.9355	31.7425	29.9404	35.3114	13.8816	10.6717	15.1943
C16-2	0.275682	0.20108	0.212865	0.496032	0.45425	0.592064	0.424455	0.528562	0.545818		C16-2	0.496032	0.45425	0.592064	0.424455	0.528562	0.545818	0.514115	0.499612	0.971789	-0.0412846	0.807387	Stable		C22-1T	1.04206	1.39585	1.13128	2.31144	1.84147	1.78089	1.01837	0.878819	1.03904
C17-1T	57.9883	27.9306	42.7078	59.7206	67.5351	90.0272	90.4066	63.558	63.885		C17-1T	59.7206	67.5351	90.0272	90.4066	63.558	63.885	72.4277	72.6165	1.00261	0.00375676	0.988861	Stable
C22-4(cis-7,10,13,16)	150.73	129.178	169.856	276.701	210.59	230.552	187.643	151.016	229.437		C22-4(cis-7,10,13,16)	276.701	210.59	230.552	187.643	151.016	229.437	239.281	189.365	0.791393	-0.337534	0.170821	Stable
C18-1(trans-11)	4.19077	3.32908	3.53433	6.18706	3.09986	5.35136	4.24525	3.96393	5.5		C18-1(trans-11)	6.18706	3.09986	5.35136	4.24525	3.96393	5.5	4.87943	4.56973	0.936529	-0.0946039	0.779832	Stable
C20-3n3	3.38313	4.66637	3.9994	3.70218	1.94464	3.74515	3.92986	3.50579	2.90156		C20-3n3	3.70218	1.94464	3.74515	3.92986	3.50579	2.90156	3.13066	3.44573	1.10064	0.138345	0.659857	Stable
C20-5n3	62.0072	57.8451	50.1273	95.0044	53.8586	140.775	106.924	119.117	78.0174		C20-5n3	95.0044	53.8586	140.775	106.924	119.117	78.0174	96.5461	101.353	1.04979	0.0700953	0.871602	Stable
C22-1T	1.04206	1.39585	1.13128	2.31144	1.84147	1.78089	1.01837	0.878819	1.03904		C22-1T	2.31144	1.84147	1.78089	1.01837	0.878819	1.03904	1.97794	0.978743	0.49483	-1.01499	0.0046583	Down
C22-2	1.88059	2.94822	2.31653	2.52804	2.06238	2.5574	2.29066	2.0983	2.00213		C22-2	2.52804	2.06238	2.5574	2.29066	2.0983	2.00213	2.3826	2.13036	0.894132	-0.16144	0.236716	Stable
C22-5(cis-7,10,13,16,19)	90.5024	44.4106	82.3504	135.82	70.9817	145.259	109.247	133.229	113.228		C22-5(cis-7,10,13,16,19)	135.82	70.9817	145.259	109.247	133.229	113.228	117.353	118.568	1.01035	0.0148534	0.962836	Stable
C24-1	4.96702	6.37265	5.15254	15.7975	19.6787	15.2545	6.36218	6.21244	6.64209		C24-1	15.7975	19.6787	15.2545	6.36218	6.21244	6.64209	16.9102	6.40557	0.378799	-1.4005	0.00168237	Down
C6-0	1.10815	1.34727	1.74685	1.55615	0.748222	0.577143	1.35783	0.35105	1.03112		C6-0	1.55615	0.748222	0.577143	1.35783	0.35105	1.03112	0.960503	0.913332	0.950889	-0.0726505	0.916613	Stable
C8-0	0.291605	0.453693	0.645159	0.722474	0.428657	0.460215	0.459453	0.367546	0.49866		C8-0	0.722474	0.428657	0.460215	0.459453	0.367546	0.49866	0.537115	0.441886	0.822703	-0.281556	0.398744	Stable
C20-1T	10.3067	13.8734	10.8442	20.1194	12.8915	16.8135	10.7907	9.23103	11.2657		C20-1T	20.1194	12.8915	16.8135	10.7907	9.23103	11.2657	16.6082	10.4291	0.627953	-0.671272	0.0469818	Down
C22-1n9	10.573	13.2109	12.9355	31.7425	29.9404	35.3114	13.8816	10.6717	15.1943		C22-1n9	31.7425	29.9404	35.3114	13.8816	10.6717	15.1943	32.3314	13.2492	0.409794	-1.28703	0.000773044	Down
C22-0	10.6987	11.9891	11.9833	19.4093	16.4115	18.2526	11.1127	9.2962	13.7708		C22-0	19.4093	16.4115	18.2526	11.1127	9.2962	13.7708	18.0245	11.3932	0.632097	-0.661782	0.0133006	Down
C21-0	1.80569	1.30632	1.88683	3.17024	2.72179	2.44639	1.52683	0.793791	1.9567		C21-0	3.17024	2.72179	2.44639	1.52683	0.793791	1.9567	2.77948	1.42577	0.512965	-0.963067	0.0276077	Down
C12-0	4.22532	6.26693	6.44193	5.4828	1.80239	2.6118	5.16704	3.81022	4.27658		C12-0	5.4828	1.80239	2.6118	5.16704	3.81022	4.27658	3.299	4.41795	1.33918	0.421348	0.398659	Stable
C14-0	68.4227	106.797	94.3248	86.0073	32.2393	31.1904	83.0568	36.6506	80.4802		C14-0	86.0073	32.2393	31.1904	83.0568	36.6506	80.4802	49.8123	66.7292	1.33961	0.421816	0.512178	Stable
C15-0	14.8536	25.0008	22.8274	24.3582	15.2106	14.0109	15.706	14.2796	22.1866		C15-0	24.3582	15.2106	14.0109	15.706	14.2796	22.1866	17.8599	17.3907	0.973731	-0.0384047	0.913866	Stable
C15-1	39.5161	21.6715	36.0854	39.8411	51.3716	59.1646	69.2889	64.9387	59.1223		C15-1	39.8411	51.3716	59.1646	69.2889	64.9387	59.1223	50.1258	64.45	1.28576	0.362627	0.0866954	Stable
C16-0	1302.86	1248.24	1282.63	1495.96	1037.77	1409.18	1555.18	1490.41	1398.94		C16-0	1495.96	1037.77	1409.18	1555.18	1490.41	1398.94	1314.3	1481.51	1.12722	0.172769	0.320717	Stable
C16-1	203.7	264.162	267.872	271.613	62.2016	100.261	247.829	117.736	307.3		C16-1	271.613	62.2016	100.261	247.829	117.736	307.3	144.692	224.288	1.55011	0.63237	0.403721	Stable
C17-0	39.1533	42.9631	49.7616	52.7065	33.5104	52.4696	41.0702	40.2753	50.2028		C17-0	52.7065	33.5104	52.4696	41.0702	40.2753	50.2028	46.2288	43.8494	0.94853	-0.0762343	0.754782	Stable
C18-0	1064.7	924.218	1052.43	1353.72	1050.9	1583.17	1345.5	1294.3	1202.66		C18-0	1353.72	1050.9	1583.17	1345.5	1294.3	1202.66	1329.26	1280.82	0.963558	-0.0535568	0.776765	Stable
C18-1n9c	736.632	998.2	865.711	1041.09	604.788	603.792	827.984	702.567	1111.14		C18-1n9c	1041.09	604.788	603.792	827.984	702.567	1111.14	749.889	880.565	1.17426	0.231753	0.527784	Stable
C18-1n9t	132.945	153.021	140.606	176.04	141.654	216.444	211.532	189.597	204.482		C18-1n9t	176.04	141.654	216.444	211.532	189.597	204.482	178.046	201.87	1.13381	0.18118	0.350493	Stable
C18-2n6c	1797.19	1720.18	1627.83	1954.73	1074.19	1989.22	2094.34	1965.33	1692.46		C18-2n6c	1954.73	1074.19	1989.22	2094.34	1965.33	1692.46	1672.71	1917.38	1.14627	0.196947	0.489686	Stable
C18-2n6t	13.2775	12.2284	12.3652	8.17461	6.32834	8.37326	7.00496	6.90158	6.9331		C18-2n6t	8.17461	6.32834	8.37326	7.00496	6.90158	6.9331	7.6254	6.94655	0.910975	-0.134517	0.356436	Stable
C18-3n3	82.6928	72.3245	72.9774	63.7643	38.1932	49.1504	84.1235	71.8647	51.3773		C18-3n3	63.7643	38.1932	49.1504	84.1235	71.8647	51.3773	50.3693	69.1218	1.3723	0.456596	0.195745	Stable
C18-3n6	16.7039	11.5375	17.5568	31.8136	16.6829	25.4473	23.6834	24.2001	15.5902		C18-3n6	31.8136	16.6829	25.4473	23.6834	24.2001	15.5902	24.6479	21.1579	0.858404	-0.220271	0.538671	Stable
C19-0	22.0991	14.5432	26.2936	23.3861	16.653	27.5939	13.8184	12.2901	21.3964		C19-0	23.3861	16.653	27.5939	13.8184	12.2901	21.3964	22.5443	15.835	0.702395	-0.509646	0.189722	Stable
C19-1(cis-10)	5.65079	12.3066	8.94801	7.33455	4.81956	3.60083	4.8342	3.53423	9.11425		C19-1(cis-10)	7.33455	4.81956	3.60083	4.8342	3.53423	9.11425	5.25164	5.82756	1.10966	0.150122	0.788949	Stable
C20-0	26.5608	21.8009	25.3043	41.6262	35.0834	40.9463	26.9106	19.9783	22.9152		C20-0	41.6262	35.0834	40.9463	26.9106	19.9783	22.9152	39.2186	23.2681	0.593291	-0.753188	0.0052584	Down
C20-1(cis-11)	72.2711	91.2878	77.4708	185.072	142.897	172.043	82.6677	53.9134	76.6891		C20-1(cis-11)	185.072	142.897	172.043	82.6677	53.9134	76.6891	166.671	71.0901	0.42653	-1.22928	0.003297	Down
C20-2	58.9241	63.4441	63.9277	78.6899	43.8477	72.6425	72.12	68.4857	54.3968		C20-2	78.6899	43.8477	72.6425	72.12	68.4857	54.3968	65.0601	65.0009	0.99909	-0.00131337	0.99631	Stable
C20-3n6	120.595	191.589	168.554	279.567	113.393	194.97	167.1	177.004	173.265		C20-3n6	279.567	113.393	194.97	167.1	177.004	173.265	195.977	172.456	0.879983	-0.184452	0.650182	Stable
C20-4n6	937.168	745.34	863.54	1526.18	1035.07	1818.85	1675.23	1716.43	1235.56		C20-4n6	1526.18	1035.07	1818.85	1675.23	1716.43	1235.56	1460.03	1542.41	1.05642	0.07918	0.779932	Stable

## Sheet: Fig6 data statistical approach
Fig. 6E
	FFA levels
FFA	p-values by one-way ANOVA			p-values by one-way ANOVA
C20-0	Old vs Young， P=0.0034			p-values by one-way ANOVA
	Old+Aspirin vs Old，P=0.0022			p-values by one-way ANOVA
C20-1(cis-11)	Old vs Young， P=0.0015			p-values by one-way ANOVA
	Old+Aspirin vs Old，P=0.0009			p-values by one-way ANOVA
C20-1T	Old vs Young， P=0.1058			p-values by one-way ANOVA
	Old+Aspirin vs Old，P=0.0483			p-values by one-way ANOVA
C21-0	Old vs Young， P=0.0477			p-values by one-way ANOVA
	Old+Aspirin vs Old，P=0.0215			p-values by one-way ANOVA
C22-0	Old vs Young， P=0.1579			p-values by Kruskal-Wallis test
	Old+Aspirin vs Old，P=0.1107			p-values by one-way ANOVA
C24-1	Old vs Young， P=0.0002			p-values by one-way ANOVA
	Old+Aspirin vs Old，P=0.0003			p-values by one-way ANOVA
C22-1n9	Old vs Young， P<0.0001			p-values by one-way ANOVA
	Old+Aspirin vs Old，P=0.0001			p-values by one-way ANOVA
C22-1T	Old vs Young， P=0.0078			p-values by one-way ANOVA
	Old+Aspirin vs Old，P=0.0024			p-values by one-way ANOVA
