# Supplementary material for: Aging-related peroxisomal dysregulation disrupts intestinal stem cell differentiation through alterations of very long-chain fatty acid oxidation
Source: PLoS Biol. 2025 Dec 19;23(12):e3003552. doi: 10.1371/journal.pbio.3003552 (PMC12716710; doi:10.1371/journal.pbio.3003552)
Supplement: S7 Data — (XLSX) [file pbio.3003552.s015.xlsx]

## Sheet: Fig7 data
Fig.7B			Fig.7D				Fig.7F				Fig.7H			Fig.7I					Fig.7L					Fig.7N
Ration of esg+ cells to total cells per ROI			Ration of esg+ cells to total cells per ROI				Ration of esg+ cells to total cells per ROI				Ration of esg+ cells to total cells per ROI			The expression of SOX21A-HA in esg+ cell					Ration of esg+ cells to total cells per ROI				Ration of esg+ cells to total cells per ROI
DMSO	Behenic acid, C22-0		DMSO	Bezafibrate			UAS-lacZ	ACOX1 RNAi			UAS-lacZ	Elovl RNAi		DMSO (10D)	Behenic acid, C22-0 (10D)	DMSO (40D)	Bezafibrate (40D)		UAS-lacZ ;ACOX1 RNAi	UAS-Sox21a;ACOX1 RNAi	UAS-Rab7;ACOX1 RNAi		UAS-lacZ;Pex5 RNAi	UAS-SOX21a;Pex5 RNAi	UAS-Rab7;Pex5 RNAi
0.408602	0.387417		0.32107	0.347594			0.325513	0.369128			0.282051	0.285088		51.49	69.91	72.43	77.37		0.370588	0.214085	0.361809		0.398827	0.308943	0.280612
0.272727	0.337553		0.534066	0.379653			0.288973	0.444015			0.326861	0.260377		49.82	49.04	60.35	56.8		0.372549	0.198646	0.297778		0.264095	0.187215	0.228792
0.28125	0.511737		0.516667	0.389313			0.231441	0.336158			0.371287	0.283582		37.21	52.9	27.43	95.36		0.477157	0.344298	0.409594		0.506787	0.192982	0.44
0.34058	0.376316		0.304054	0.246377			0.35814	0.355263			0.4	0.35119		26.49	70.59	50.96	70.21		0.436747	0.34471	0.34413		0.400735	0.18677	0.295455
0.307971	0.357771		0.256781	0.356506			0.256	0.446064			0.335849	0.273913		57.57	42.67	46.74	81.42		0.357143	0.273364	0.366197		0.314516	0.293388	0.22069
0.29878	0.38835		0.475113	0.325792			0.254181	0.359202			0.291513	0.288136		55.97	42.25	40.19	61.85		0.484163	0.307527	0.443396		0.477987	0.430435	0.315789
0.308772	0.37		0.445946	0.327628			0.333333	0.264637			0.478261	0.329114		47.56	40.5	38.81	76.54		0.337838	0.313539	0.243455		0.42446	0.283262	0.303846
0.407692	0.372449		0.376699	0.367876			0.294643	0.212425			0.536585	0.237443		63.44	46.45	77.23	93.44		0.439252	0.320707	0.35503		0.407643	0.275862	0.295547
0.173516	0.485207		0.484663	0.34188			0.32	0.241379			0.503521	0.233696		57.89	45.15	38.98	64.2		0.419355	0.27551	0.22043		0.696078	0.204082	0.30131
0.387234	0.507123		0.320261	0.444934			0.282297	0.36			0.314176	0.27551		35.02	35.49	70.08	68.44		0.367521	0.252308	0.293023		0.508475	0.224658	0.344948
0.38255	0.494253		0.354015	0.213504			0.260355	0.386555			0.622378	0.304615		40.17	29.36	48.93	82.13		0.435754	0.374707	0.272414		0.498008	0.147849	0.256039
0.425743	0.462025		0.511211	0.33526			0.258706	0.295129			0.290672	0.266355		99.39	60.8	42.88	58.03		0.433735	0.125758	0.328652		0.342342	0.140496	0.365
0.405018	0.445455		0.480427	0.313514			0.245955	0.319588			0.350932	0.343023		73.53	47.73	23.03	65.36		0.506849	0.225	0.29304		0.265136	0.208481	0.259434
	0.357616						0.282869	0.381323			0.401929	0.236287		56.93	55.51	52.78	55.55			0.227758	0.174825		0.351032	0.267544	0.243346
	0.461111						0.303922	0.327635			0.494898	0.231746		59.73	28.97	43.37	86.1			0.246246	0.276923		0.481061	0.351724	0.343434
							0.293532	0.311526			0.34593	0.29798		121.98	24.5	37.9	89.32			0.30033	0.364583		0.364903	0.217228	0.276224
Ration of Pre-EC cells to total cells per ROI			Ration of Pre-EC cells to total cells per ROI					0.309677			0.383621	0.278626		46.82	21.23	38.82	62.37			0.230216	0.386207		0.369822	0.186813	0.225564
DMSO	Behenic acid, C22-0		DMSO	Bezafibrate							0.458333	0.2103		57.57	24.53	32.09	73.75			0.209596	0.373802		0.359862	0.322086	0.353234
0.075269	0.073059		0.109312	0.046083			Ration of Pre-EC cells to total cells per ROI				0.37574	0.252066		55.97	16.84	33.29	89.4			0.3025	0.211796		0.479358	0.250814	0.262626
0.020619	0.076159		0.101523	0.030303			UAS-lacZ	ACOX1 RNAi			0.391304	0.30916		48.78	27.65	30.22	84.14			0.29661	0.159533		0.327635	0.278226	0.258824
0.057851	0.088608		0.089286	0.038596			0.02346	0.073826			0.460452	0.281633		54.35	20.01	44.24	69.7			0.366848			0.258824	0.296296	0.304348
0.028646	0.093897		0.068	0.056098			0.034221	0.092664			0.462295	0.183432		44.67	34.78	53.54	77.63			0.294811			0.246032	0.308	0.236486
0.050725	0.065789		0.032847	0.056522			0.060201	0.048023			0.515695	0.290323		45.68	28.83	41.94	65.34			0.232558				0.344538	0.418478
0.047101	0.055016		0.057325	0.047619			0.034934	0.055921						145.41	20.87	19.16	75.98			0.233422				0.541485	0.297561
0.057927	0.075		0.073826	0.045977			0.0155814	0.034985			Ration of Pre-EC cells to total cells per ROI			56.5	20.79	41.32	74.71							0.320988	0.38206
0.05614	0.08284		0.061538	0.068259			0.014	0.055147			UAS-lacZ	Elovl RNAi		184.09	16.42	26	70.7							0.37247	0.368889
0.031963	0.091168		0.08642	0.065217			0.0133445	0.058824			0.128205	0.092105		39.94	41.69	36.2	75.64
0.06383	0.137931		0.073314	0.068421			0.0168841	0.044346			0.074434	0.05283		96.02	24.1	14.42	87.02
0.09396	0.082278		0.091398	0.053232			0.0244643	0.031034			0.059406	0.078358		75.02	98.91	15.98	90.57
0.094059	0.05		0.062893	0.032			0.0252	0.076364			0.114286	0.089286		43.25	13.81	27.91	79.42
0.05597	0.15894		0.061776	0.043333			0.024142	0.070028			0.116981	0.065217		42.38	61.24	10.61	84.13		Ration of Pre-EC cells to total cells per ROI				Ration of Pre-EC cells to total cells per ROI
0.071685	0.116667						0.0138278	0.034268			0.121771	0.124294		149.83	55.04	17.86	95.54		UAS-lacZ ;ACOX1 RNAi	UAS-Sox21a;ACOX1 RNAi	UAS-Rab7;ACOX1 RNAi		UAS-lacZ;Pex5 RNAi	UAS-SOX21a;Pex5 RNAi	UAS-Rab7;Pex5 RNAi
							0.053254	0.082474			0.114625	0.113924		106.97	44.9	26.55	84.52		0.111111	0.057377	0.015464		0.131965	0.065041	0.117347
							0.039801	0.070039			0.109756	0.077626		41.57	30.17	13.79	109.31		0.444444	0.057971	0.053254		0.148368	0.070776	0.082262
							0.016181	0.045584			0.109155	0.119565		45.83	52.64	49.34	91.65		0.1	0.045872	0.040201		0.153846	0.114035	0.12
							0.039841	0.029032			0.08046	0.047619		50.43	62.72	21.62	81.41		0.210526	0.009709	0.015625		0.238971	0.11284	0.0625
							0.034314				0.132867	0.049231		36.2	28.96	24.03	94.06		0.25	0.037037	0.031111		0.11828	0.18595	0.1
							0.0199				0.110629	0.084112		46.12	26.81	26.7	94.89		0.125	0.031579	0.04797		0.128931	0.191304	0.105263
											0.170807	0.098837		42.05	23.76	53.45	84.87		0.09375	0.05	0.024291		0.136691	0.098712	0.065385
											0.189711	0.130802		46.56	55.08	24.94	93.29		0.085714	0.083333	0.017606		0.16242	0.103448	0.08502
											0.158163	0.047619		43.78	27.22	24.77	69.9		0.095238	0.047619	0.033333		0.147059	0.115646	0.113537
											0.081395	0.106061		116.37	18.4	69.91	87.39		0.133333	0.026667	0.033019		0.130751	0.126027	0.066202
											0.099138	0.122137		80.99	15.53	50.34	73.2		0.08	0.063492	0.018325		0.10757	0.137097	0.10628
											0.102273	0.098712		56.94	19.1	59.33	63.24		0.065217	0.047619	0.029586		0.117117	0.121212	0.155
											0.091716	0.103306		44.63	17.99	17.54	88.09		0.12766		0.005376		0.106472	0.081272	0.099057
											0.073579	0.103053		76.05	48.92	47.36	97.19		0.351351		0.023256		0.156342	0.096491	0.13308
											0.124294	0.065306		41.94	38.32	40.9	75.56		0.111111		0.031034		0.125	0.1	0.080808
											0.134426	0.065089		97.74	37.29	53.43	86.87				0.036517		0.108635	0.06367	0.06993
											0.143498	0.145161		55.89	36.02	56.46	98.95				0.021978		0.047337	0.03663	0.071429
														52.21	36.15	54.33	88.16				0.017483		0.155709	0.055215	0.109453
														86.05	51.03	68.17	142.75				0.023077		0.107798	0.068404	0.080808
														88.35	60.5	32.51	122.56				0.026042		0.076923	0.133065	0.1
														86.05	73.17	43.7	126.9				0.051724		0.129412	0.050926	0.163043
														93.38	50.4	23.18	122.48				0.028754		0.161376	0.128	0.101351
														115.14	34.59	44.15	28.86				0.032967			0.063025	0.092391
														66.07	31.75		27.68				0.024129			0.061135	0.107317
														93.56	16.86		39.03				0.011673			0.078189	0.089701
														66.79	11.51		54.32				0.027027			0.121457	0.075556
														49.68	59.35		106.53
														69.3	45.57		129.72
														96.75	53.58		109.46
														48.06	17.54		120.01
														54.42	38.76		114.11
														56.86	21.29		20.03
														45.62	18.37		130.56
														43.28
														55.54
														55.15
														48.15
														108.41
														118.88
														110.15
														53.89
														69.95

## Sheet: Fig7 data statistical approach
Fig.7B			Fig.7D			Fig.7F				Fig.7H			Fig.7I				Fig.7L				Fig.7N
p-values by unpaired t test			p-values by unpaired t test			p-values by unpaired t test				p-values by unpaired t test			p-values by Kruskal-Wallis				p-values by one-way ANOVA				p-values by one-way ANOVA
Behenic acid (C22-0) vs DMSO ， p=0.0033			Bezafibrate vs DMSO ， p=0.0214			esg> acox1 RNAi vs esg >UAS- lacZ ， p=0.0095				esg> elovl RNAi vs esg > UAS-lacZ ， p<0.0001			Behenic acid (10D) vs esg>DMSO (10D) ， p<0.0001				esg> UAS Sox21a vs esg > lacZ ， p<0.0001				esg> UAS Sox21a vs esg > lacZ ， p<0.0001
													Bezafibrate (40D) vs DMSO (40D)， p<0.0001				esg> UAS RAb7 vs esg > lacZ ， p<0.0001				esg> UAS RAb7 vs esg > lacZ ， p=0.0010
p-values by unpaired t test			p-values by unpaired t test			p-values by Mann Whitney test				p-values by unpaired t test			DMSO (40D) vs DMSO (10D)， p<0.0001
Behenic acid (C22-0) vs DMSO ， p=0.0041			Bezafibrate vs DMSO ， p=0.0013			esg> acox1 RNAi vs esg > UAS-lacZ ， p<0.0001				esg> elovl RNAi vs esg >UAS- lacZ ， p=0.0088							p-values by Kruskal-Wallis				p-values by one-way ANOVA
																	esg> UAS Sox21a vs esg > lacZ ， p=0.0067				esg> UAS Sox21a vs esg > lacZ ， p=0.0045
																	esg> UAS RAb7 vs esg > lacZ ， p<0.0001				esg> UAS RAb7 vs esg > lacZ ， p=0.0033
