# Supplementary material for: Aging-related peroxisomal dysregulation disrupts intestinal stem cell differentiation through alterations of very long-chain fatty acid oxidation
Source: PLoS Biol. 2025 Dec 19;23(12):e3003552. doi: 10.1371/journal.pbio.3003552 (PMC12716710; doi:10.1371/journal.pbio.3003552)
Supplement: S8 Data — (XLSX) [file pbio.3003552.s016.xlsx]

## Sheet: FigS1 data
Fig.S1A								Fig.S1E				Fig.S1G
Ration of esg + cells to total cells per ROI				Ration of Pre-EC cells to total cells per ROI				Survival of female W 1118 Drosophila				Percentage of organoid-forming
Old	Old+Aspirin(50 µm)	Old+Aspirin(500 µm)		Old	Old+Aspirin(50 µm)	Old+Aspirin(500 µm)		Days	Old	Old+Aspirin(5 µm)		Control	Aspirin (2 µm)	Aspirin (20 µm)	Aspirin (200 µm)	Aspirin (2 mm)	Aspirin (20 mm)
0.324786	0.285714	0.2607		0.145299	0.134199	0.128405		1	1			0.803636	0.745455	0.738182	0.825455	0.756364	0
0.22449	0.238754	0.183746		0.106122	0.076125	0.060071		3	1			0.749091	0.763636	0.756364	0.792727	0.767273	0
0.577778	0.177033	0.123867		0.244444	0.129187	0.05136		5	1			0.776364	0.754545	0.747273	0.809091	0.761818	0
0.39521	0.444444	0.246324		0.125749	0.085859	0.066176		7	0
0.214076	0.165829	0.245283		0.055718	0.090452	0.097484		9	0
0.216931	0.318182	0.395745		0.071429	0.119318	0.106383		11	1
0.210526	0.614679	0.528		0.157895	0.201835	0.256		11	1			The number of buddings per organoid
0.174216	0.340611	0.270916		0.087108	0.113537	0.075697		13	1			Control	Aspirin (2 µm)	Aspirin (20 µm)	Aspirin (200 µm)	Aspirin (2 mm)
0.235075	0.170819	0.226054		0.164179	0.074733	0.08046		13	1			1	1	1	1	1
0.197133	0.248908	0.386905		0.050179	0.074236	0.166667		13	1			1	1	1	1	1
0.413174	0.293532	0.427711		0.197605	0.094527	0.144578		13	1			1	1	1	1	1
0.439655	0.217172	0.458599		0.198276	0.156566	0.140127		13	1			1	1	1	1	1
0.415094	0.255319	0.468354		0.119497	0.095745	0.196203		15	1			1	1	1	2	1
0.33121	0.282051	0.365079		0.146497	0.070513	0.100529		17	1			1	1	1	2	1
0.375796	0.188192	0.403614		0.140127	0.059041	0.090361		17	1			1	1	1	2	1
0.248299	0.186603	0.489655		0.095238	0.076555	0.193103		19	1			1	1	1	2	1
0.307116	0.38	0.443609		0.153558	0.07	0.165414		21	1			1	1	1	2	1
0.29682	0.199005	0.481752		0.116608	0.099502	0.080292		21	1			1	1	1	2	1
0.394619	0.351724	0.407186		0.165919	0.151724	0.173653		21	1			1	1	1	2	1
0.497041	0.294118	0.350649		0.12426	0.139037	0.073593		21	1			1	1	1	2	1
0.394286	0.394958	0.56875		0.125714	0.117647	0.06875		23	1			1	1	1	2	1
0.353741	0.308081	0.578947		0.054422	0.055556	0.111842		25	1			1	1	1	2	2
0.298413	0.328358	0.327381		0.057143	0.079602	0.113095		25	1			1	1	1	2	2
								27	1			1	1	1	2	2
								27	1			1	1	1	3	2
								29	1			1	1	1	3	2
								29	1			1	1	1	1	2
								29	1			1	1	1	1	2
								31	1			1	1	1	1	2
								31	1			1	1	1	1	2
								31	1			1	1	1	1	2
								33	1			1	1	1	1	2
								33	1			1	1	1	1	2
								33	1			1	1	1	1	2
								33	1			1	1	1	1	2
								33	1			1	1	1	1	3
								33	1			1	1	1	1	3
								33	1			1	1	2	1	3
								33	1			2	2	2	1	3
								35	1			2	2	2	1	3
								35	1			2	2	2	1	4
								37	1			2	2	2	1	4
								39	1			2	2	2	1	5
								39	1			2	3	2	1	5
								39	1			3	3	3	1	5
								39	1			3	3	4	1	5
								41	1			3	3	4	1	6
								43	1
								45	0
								47	1
								47	1
								49	1
								50	1
								1		1
								3		0
								5		0
								7		0
								9		0
								11		1
								13		1
								13		1
								15		1
								15		0
								15		1
								17		1
								19		0
								21		1
								21		1
								21		1
								23		0
								25		1
								27		1
								27		1
								29		1
								31		1
								31		1
								31		1
								31		1
								31		1
								33		1
								33		1
								33		1
								33		1
								33		1
								33		1
								35		1
								37		1
								39		1
								39		1
								39		1
								39		1
								41		0
								43		1
								45		1
								47		1
								47		1
								49		0
								51		1
								53		1
								53		1
								53		1
								53		1
								55		1

## Sheet: FigS1 data statistical approach
Fig.S1A				Fig.S1E				Fig.S1G
p-values by Kruskal-Wallis test				p-values by log-rank test				p-values by one-way ANOVA
Old+Aspirin(50 µm) vs Old， p=0.6509				Control vs 5 µm，P=0.0087				Control vs. Aspirin (2 µm)，P=0.4545
Old+Aspirin(500 µm) vs Old，P=0.4555								Control vs. Aspirin (20 µm)，P=0.1948
								Control vs. Aspirin (200 µm)，P=0.1198
								Control vs. Aspirin (2 mm)，P=0.8019
p-values by one-way ANOVA								Control vs. Aspirin (20 mm)，P<0.0001
	Old+Aspirin(50 µm) vs Old， p=0.2202
	Old+Aspirin(500 µm) vs Old，P=0.8673							p-values by Kruskal-Wallis test
								Aspirin (2 µm) vs Control ， p>0.9999
								Aspirin (20 µm) vs Control ， p>0.9999
								Aspirin (200 µm) vs Control ， p>0.9999
								Aspirin (2 mm) vs Control ， p<0.0001
