# Supplementary material for: Aging-related peroxisomal dysregulation disrupts intestinal stem cell differentiation through alterations of very long-chain fatty acid oxidation
Source: PLoS Biol. 2025 Dec 19;23(12):e3003552. doi: 10.1371/journal.pbio.3003552 (PMC12716710; doi:10.1371/journal.pbio.3003552)
Supplement: S9 Data — (XLSX) [file pbio.3003552.s017.xlsx]

## Sheet: Fig.S2 data
Fig.S2B
The Relative of luciferase expression
Old	Old+Aspirin
1.10329	3.04801
1.03393	3.64484
1.14295	3.80168

## Sheet: FigS2 data statistical approach
Fig.S2B
p-values by unpaired t test
Old vs Old+Aspirin， p=0.0005
