# Supplementary material for: Aging-related peroxisomal dysregulation disrupts intestinal stem cell differentiation through alterations of very long-chain fatty acid oxidation
Source: PLoS Biol. 2025 Dec 19;23(12):e3003552. doi: 10.1371/journal.pbio.3003552 (PMC12716710; doi:10.1371/journal.pbio.3003552)
Supplement: S10 Data — (XLSX) [file pbio.3003552.s018.xlsx]

## Sheet: FigS3 data
Fig.S3A			Fig.S3C
Relative expression			Budings per organoids
siControl	siPex5		SiControl	SiControl + Aspirin	Pex5RNAi	Pex5RNAi+ Aspirin
0.83702	0.409329		2	2	1	2
1.00928	0.359318		3	3	1	2
1.18372	0.689362		6	4	2	1
			6	9	3	1
			2	9	4	2
			7	8	5	3
			6	6	7	6
			7	8	6	7
			5	7	3	5
			6	6	3	1
			4	10	3	4
			7	6	3	5
			3	6	2	4
			4	11	3	5
			5	8	3	2
			7	8	2	3
			6	7	2	2
			6	6	4	5
			7	7	5	4
			9	9	6	3

## Sheet: FigS3 data statistical approach
Fig.S3A			Fig.S3C
p-values by unpaired t test			p-values by one-way ANOVA
siPex5 vs si Control ， p=0.0217			si Control vs Aspirin ， p=0.0456
			siPex5 vs si Control ， p=0.0072
			siPex5+Aspirin vs siPex5l ， p=0.9998
