# Supplementary material for: Aging-related peroxisomal dysregulation disrupts intestinal stem cell differentiation through alterations of very long-chain fatty acid oxidation
Source: PLoS Biol. 2025 Dec 19;23(12):e3003552. doi: 10.1371/journal.pbio.3003552 (PMC12716710; doi:10.1371/journal.pbio.3003552)
Supplement: S11 Data — (XLSX) [file pbio.3003552.s019.xlsx]

## Sheet: FigS4 data
	Fig.S4A			Fig.S4B			Fig.S4C				Fig.S4D
	FFAs level			The expression of SOX21A-HA in esg+ cell			The expression of 10XSTAT-GFP in esg+ cell				The expression of RAB7-GFP in esg+ cell
FFAs	UAS-lacZ	Pex5 RNAi		UAS-LacZ	Pex5 RNAi		UAS-LacZ	Pex5 RNAi			UAS-LacZ	Pex5 RNAi
	2.15547e+06	1.95181e+06		80127.5	64275		234403	38847.4			267282	107211
C16:0	1.95708e+06	1.95613e+06		33255.1	24682.6		188444	35318.5			546148	118867
	1.94482e+06	1.95127e+06		12352.7	37919		179190	47038.8			324370	139691
				56154.9	43049.7		189687	13624.3			151089	91148.9
	1.15348e+06	1.1504e+06		42002.3	38538.9		126595	17775.7			471035	121898
C18:0	1.1822e+06	1.17001e+06		60289	29114.8		125589	18742			592882	69024.7
	1.23894e+06	1.16416e+06		33231.8	36834.2		80099.1	42259			521788	122343
				48757.1	96919		216001	47836.2			218376	66152
	38231.8	62579.6		55944.2	81040.4		48127.8	45536			454000	40486.5
C22:0	59263.5	75455.6		31503.2	40014.9		155597	22117.2			294590	96048.7
	48959.7	68797		45586.4	79576.9		300578	30203.7			234518	54398
				37924	71813.5		130897	38721.9			72064.8	41459
	3233.24	7522.08		45396.9	50908.3		137810	78409.1			93532	39477.4
C22:5	2862.48	5209.19		38060.1	35863		240299	28451.2			339944	102036
	3785.9	5117.41		30838.9	37358.4		200444	37145.3			211480	69796.4
				24146.3	53377.5		218301	45754.8			450800	53960
	24886	27671.5		63814.7	33229.7		78604.6	45531.6			389852	17342
C24:0	24624.8	29662.9		172518	47332.5		109109	36942.1			578494	40741
	25540.2	27963.1		51507.4	22715.4		71615	89223.7			571440	25021
				49558.9	27693		86565.7	44677.5			318205	38912
				44889.9	77437.8		47597.4	66389.5			189206	42555
				89448.2	27711.1		65128.3	37051.9			97881	33267
				42964	64808.3		100210	31325.7			77904	36754
				14947.5	63449.7		81254.6	47523			41666	34834
				25528.1	23633.1		36832.3	40248.6			58219.7	30271
				86236	78876		58519.1	25354.1			121185	20375.6
				35393	82510		80956.9	49095.9			86717	32166
				61132.9	85147		59776.4	38594.1			142676	27103
				78547.3	25262		80236.2	52972.4			97243.7	32005
				64375.5	33092		116199	48093			94134	24636
				22416.3	41261.9		64343.1	26008			51973	26933
				31177.2	35399.8		35999.7	45603.7			100869	27943
				29296	28600.3		87765.5	44008.2			68346.2	25400
				13572	25188.2		106821	30434.7			124842	25304
				29962.6	8708.56		75580.2	26122.5			60388	18739.2
				20579.8	17778.2		95764.4	55243.2			105110	23504
				79699.5	23284.4		73534.3	34749.3			42618.8	26798
				31656.8	21162.1		40576.8	80028.3			79936	20399
				69952.5	16694.5		88111.4	43683.7			55005	34355
				53664.1	17462.7		111356	62934.8			128210	20915
				49612.7	10050.7		62682	53503.6			67947.1	23815
				57464.7	19161.4		38974.6	115736			77628	25437
				64826.7	25075.3		85261.5	74597.5			118469	35219
				30239.5	16313.9		47327.3	105608			118282	26919
				35363.9	23960.5		111757	49207.1			71562	20485
				69041.9	54579.8		85648.4	58502.2			68086	31168
				57698.4	47440.5		110268	119600			74857	44332.8
				79151.7	72208		90160.3	52958.5			129702	50091
				38174.8	25750.8		44755.9	67638.4			114646	29111.8
				49471.8	35096.7		56031.4	46289.8			76754.4	35371.9
				34894.5	34632.8		49515.7	64976.6			112188	36045
				54305.8	54690.3		34121.4	48531			78245	50271
				44567.8			95298	41813.9			98879.8	36926.4
				40896.2	22383		56660.2	21854.7			41902.6	60081
				78557.4	39644.6		51311.9	21479.8			43778	54773
				47384.9	59847.8		46236.5	57113.5			35727	32118
				51493.9	21031.2		47796.3	66954			15849	36051
				65729.3	78876.8		35608.2	47193.9			64931.8	44820
				44957.7	92517.2		130636	33740.5			120890	62784.2
				42240.3	99474		44396.2	65159.7			87175	49396
				72492	74728.1		63782.8	49838.6			74934	74787.3
				67774.1	92691.5		105020	33421.4			40500	12780.3
				19663.6	57349.8		122980	130429			60613	324597
				44725.8	29070.6		89480.6	103960			89714	493621
				49210.4	32606.2		109163	82557			177726	141231
				36025.1	16631.1		69986.5	78500.6			158860	257677
				34979	29266.1		157866	49257.2			79357	102904
				79853.7	59577.8		102987	41734.2			102684	132673
				37345.5	22623.4		83242.2	66664			52413.2	205150
				70278.4	11432.7		103655	41863.6			280535	120157
				93197.8	37564.8		108570	27646.3			83079.7	106100
				24434.2	40269.5		124313	29430.8			173765	80175.3
				28400.7	29742.6		113333	21662.1			145561	162132
				33282.4	21945.1		199638	25370.5			71976	170392
				33236.5	56296.7		82055.4	29776.3			145685	58048.2
				56679.9	14044.3		100874	39207			108903	305765
				28886.4	21912.3		84207.2	32556.8			156857	155241
				38004	27458.1		88925.8	37886.2			62332.5	42355
				13316.3	48109.7		81927.6	25095.2			52497	65568.4
				25563.6	25765.2		137141	30225.4			31738	72506
				38683.9	23950.5		109329	44778			57643.8	41646
				12374.5	5856.94		96384.2	26290.1			42108	153849
				29384.1	21790.9		47578.3	33686.3			89060	118957
				27693.9	22943.2		79993	53331.3			64178.2	97044.5
				29337.6	13785.8		86975.5	44506.6			30403	124976
				45241.7	33999.4		67538.4	18494.5			87885	214996
				75494.8	64084.3		30758.4	44320.8			200371	159066
				96315.1	55422.9		82994.1	72775			127437	97928
				62047.7	35909.2		131663	50155.2			69947	233078
				43779.5	26265.2		125198	61372.3			83526	130849
				82992.3	24997.8		99685.8	83683.6			100143	217924
				47318.1	22659.1		106128	103053			100394	93977
				29405.8	49819.4		96260.8	70047.9			81222.6	80302
				29060.7	16231.3		127721	145476			103452	79215
				124413	36032.7		56052.8	51847.7			200372	41327
				52713.8	23689.1		94653.6	37063.2			171670	67379
				44499.2	31707.3		158409	54114			47052.2	68576.5
				67391.4	19266.3		97736.3	40252.7			393417	52503
				47136.8	24127.2		69364.1	92978.2			361248	37972
				78652.9	48797.7		111453	52450.3			190535	35826
				126078	21619.8		87615.2	70695.7			361984	22650
				56357.6	19165.5		71531	52759.1			559036	13034
				34376	30605		51496.2	46093.6			636139	33103
				41833.3	9515.7		47256.9	54866.3			362312	17296
					41734		88575.9	33790.1			153811	22457.9
				52179.3	22562.4			54526.2			145034	25819
				44507.7	15544.8			121748			289630	52273
				31628.1	50389.1			51575.7			234221	54700
				30536	23729			32314.3			133702	36110
				80075.7	16641.8			20230			357668	59191
				63854.6	55282.5			126084			425523	27785
				25427.1	36074.8			55366.9			177798	47083.1
				36883.9	33360			24969.2			113637	24876
				46317	29953.5			99001.7			167494	84075
				21771.4	31010.9			83319.5			137659	69019
				45124.9	23819.3			87373			112426	78336
				23123	35894.6			99673			20172.6	19850
				38456.2	20207.4			57726.8			92748.8	14927
				42243	22228.8			63620.1			95577	32321
				57328.7	53071			56361.3			159210	57173.9
				83676.9	29621.3			126028			142369	58871.7
				49435.4	29959.4			50217.8			201802	43356
				23852.7	11612.5						171346	14306
				21864	25999.2						196588	42604
				67108.1	23387.8						63842	19871
				65763	32288.8						84453	31904
				21796.3	38386.5						111719	14708
				20569.2	31835.5						166976	29588
				28610.5	25774.7						330461	26243
				11455.2	29088.2						162508	29619
				67486.5	35328.4						82884	15703
				34841.8	24002						191630	21283.7
				41238	19601.5						65223	14534
				48153.1	46885						57977	48384
				96718.5	13220.4						184118	18227
				49216.5	27331.3						70632	21757
				44697.9	54217.5						164820	17848
				40293.1	33020						101924	19316
				14317	16580.4						82522.4	9294
				73271.8	24387.3						109387	12100
				22407.7	32629.4							18183
				50441.7	33978.1							28604
				19412	12804.4							28241
				24528.8	17191.1							18794
				92662.6	30879.2							17288
				57059.3	56486.8
				124396	30866.8
				62510.9	33457.4
				144204	20786.9
				83591.5	18336.8
				70642.4	38056.1
				57960.7	46371.2
				21795.5	36333.7
				91482.1	27998.1
				71639	21231.4
				64561	34234
				86866.9	44459.1
				41592.5	36401.1
				101809	16589.8
				79277	36826.2
				89839.8	49480.3
				94560.2	39162.7
				93304.3	23780.5
				42213	14218
				49130.7	38723.6
				94456.4	38344.1
				66583.7	23454
				181039	20569.3
				29578.1	23841.3
				93121.4	25142.4
				72917.6	15469.6
				46395.6	16126.2
				38616.6	31703
				44430.1	24290.3
				137998	23894
				65714.7	18353
				85272	17117.5
				114277	41514.2
				53901.9	15838.1
				39806.4	32783.7
				40873.7	13642.8
				63189.3	21689
				37173.6	19570.7
				50364.7	20307.5
				59958.2	22804.2
				18102.3	12505.4
				71573	10539
				55136.2	27391.8
				32458.2	9424.33
				45802.3	18137
				22705	16534
				64319.6	27092.4
				80900.8	18156
				26732.9	24551.7
				63562.8	10303
				117976	16812.5
				61539.9	31419.9
				55367.7	17718.9
				80905.5	26467.4
				70019.5	23482.8
				49045.6	21720
				58855.8
				77506.8
				98427.7
				51074.3
				162768
				64158.6
				26811.3
				60785
				9394.15
				42737.9

## Sheet: FigS4 data statistical approach
	Fig.S4A			Fig.S4B			Fig.S4C			Fig.S4D
FFAs	p-values by unpaired t test			p-values by Mann Whitney test			p-values by Mann Whitney test			p-values by Mann Whitney test
C16:0	esg> Pex5 RNAi vs esg >UAS-lacZ ， p=0.3881			esg> Pex5 RNAi vs esg >UAS-lacZ ， p<0.0001			esg> Pex5 RNAi vs esg >UAS-lacZ ， p<0.0001			esg> Pex5 RNAi vs esg >UAS-lacZ ， p<0.0001
C18:0	esg> Pex5 RNAi vs esg >UAS-lacZ ， p=0.3088
C22:0	esg> Pex5 RNAi vs esg >UAS-lacZ ， p=0.0475
C22:5	esg> Pex5 RNAi vs esg >UAS-lacZ ， p=0.0331
C24:0	esg> Pex5 RNAi vs esg >UAS-lacZ ， p=0.0073
